# Supplementary material for: The Increasing Importance of Gene-Based Analyses
Source: PLoS Genet. 2016 Apr 7;12(4):e1005852. doi: 10.1371/journal.pgen.1005852 (PMC4824358; doi:10.1371/journal.pgen.1005852)
Supplement: S1 Table — (XLSX) [file pgen.1005852.s006.xlsx]

## Sheet: searchcriteria and note
Date	Pubmed search term	Other requirements	Search summary	Papers found	Papers meeting criteria for inclusion in analysis
8/9/15 7:45pm	(exome*[Title/Abstract] AND sequenc*[Title/Abstract] AND (caus*[Title] OR identif*[Title] OR link*[Title] OR confer*[Title] OR reveal*[Title] OR implicat*[Title])) NOT (compound heterozyg*[Title/Abstract] OR homozyg*[Title/Abstract] OR recessive[Title/Abstract] OR consang*[Title/Abstract] OR inbred[Title/Abstract] OR autozyg*[Title/Abstract] OR review*[Title/Abstract] OR cancer*[Title/Abstract] O…	Journal Article in English	Require a word about causality in the title, exome seq* in the abstract, and not allow the word review or recessive, somatic or cancer-related studies	745	150
Note: Of the genes implicated in the 150 studies, 20 genes had already had some association with this trait, for example via GWAS, but had not previously been found to have rare variants associated with the disease. An additional 21 had been implicated in a related disease, while 10 had been previously implicated in an unrelated disease. Additionally, most studies searched the entire exome for po…
Note: If multiple genes were separately implicated in a paper, then only the one with the best evidence is presented here. If the analysis focused on grouping genes together, then all genes are shown.
Note: ExAC counts are taken from the ExAC web browser, with quality filters on

## Sheet: 745papers
type of paper summary	Title	URL	Identifiers	EntrezUID	Authors	Journal	Year	Note	Space searched (whole exome or a subset)	Type of gene-based analysis performed	What was previously known about this gene	phenotype	Total unrelated cases	Proportion of cases with qualifying variant in this gene	Model	Qualifying Variant Type	Approximate MAF cutoff for qualifying variants	Gene-based comparison performed?	Gene-based statistical analysis performed?	Gene	Rare variant count in ExAC (same model as used in the paper)	Co-segregation data reported for at least one family with multiple affected members	LOD score of at least 3.3 reported	Final co-segregation data appear consistent with LOD score of at least 3.3	Functional follow-up performed	Coding gene length
included in this review	Whole-exome sequencing identifies ADAM10 mutations as a cause of reticulate acropigmentation of Kitamura, a clinical entity distinct from Dowling-Degos disease.	/pubmed/23666529	PMID:23666529	23666529	Kono M, Sugiura K, Suganuma M, Hayashi M, Takama H, Suzuki T, Matsunaga K, Tomita Y, Akiyama M.	Human Molecular Genetics	2013	Hum Mol Genet. 2013 Sep 1;22(17):3524-33. doi: 10.1093/hmg/ddt207. Epub 2013 May 10.	whole exome	none	nothing	acropigmentation of Kitamura	5	1	dominant	coding	.005-.01	no	no	ADAM10	144	yes	no	no	yes	2247
included in this review	Mutations in DNMT1 cause autosomal dominant cerebellar ataxia, deafness and narcolepsy.	/pubmed/22328086	PMID:22328086 | PMCID:PMC3465691	22328086	Winkelmann J, Lin L, Schormair B, Kornum BR, Faraco J, Plazzi G, Melberg A, Cornelio F, Urban AE, Pizza F, Poli F, Grubert F, Wieland T, Graf E, Hallmayer J, Strom TM, Mignot E.	Human Molecular Genetics	2012	Hum Mol Genet. 2012 May 15;21(10):2205-10. doi: 10.1093/hmg/dds035. Epub 2012 Feb 9.	whole exome	none	some association with related phenotype	cerebellar ataxia, deafness and narcolepsy	4	1	dominant	coding	.01-.02	no	no	DNMT1	379	yes	no	no	no	4899
included in this review	Exome sequencing in an admixed isolated population indicates NFXL1 variants confer a risk for specific language impairment.	/pubmed/25781923	PMID:25781923 | PMCID:PMC4363375	25781923	Villanueva P, Nudel R, Hoischen A, FernÃ¡ndez MA, Simpson NH, Gilissen C, Reader RH, Jara L, Echeverry MM, Francks C, Baird G, Conti-Ramsden G, O'Hare A, Bolton PF, Hennessy ER; SLI Consortium, Palomino H, Carvajal-Carmona L, Veltman JA, Cazier JB, De Barbieri Z, Fisher SE, et al.	PLoS Genetics	2015	PLoS Genet. 2015 Mar;11(3):e1004925. doi: 10.1371/journal.pgen.1004925.	whole exome	none	nothing	specific language impairment	171	0.134503	allelic	coding or synonymous	.02-.05	no	no	NFXL1	347	yes	no	no	no	2736
included in this review	Exome sequencing links mutations in PARN and RTEL1 with familial pulmonary fibrosis and telomere shortening.	/pubmed/25848748	PMID:25848748 | PMCID:PMC4414891	25848748	Stuart BD, Choi J, Zaidi S, Xing C, Holohan B, Chen R, Choi M, Dharwadkar P, Torres F, Girod CE, Weissler J, Fitzgerald J, Kershaw C, Klesney-Tait J, Mageto Y, Shay JW, Ji W, Bilguvar K, Mane S, Lifton RP, Garcia CK.	Nature Genetics	2015	Nat Genet. 2015 May;47(5):512-7. doi: 10.1038/ng.3278. Epub 2015 Apr 13.	whole exome	a type of in-house burden analysis	nothing	familial pulomanry fibrosis and telomere shortening	78	0.0769231	dominant	damaging	0.00005-0.001	yes	yes	PARN	106	yes	yes	yes	no	1920
included in this review	Exome sequencing reveals VCP mutations as a cause of familial ALS.	/pubmed/21145000	PMID:21145000 | PMCID:PMC3032425	21145000	Johnson JO, Mandrioli J, Benatar M, Abramzon Y, Van Deerlin VM, Trojanowski JQ, Gibbs JR, Brunetti M, Gronka S, Wuu J, Ding J, McCluskey L, Martinez-Lage M, Falcone D, Hernandez DG, Arepalli S, Chong S, Schymick JC, Rothstein J, Landi F, Wang YD, Calvo A, et al.	Neuron	2010	Neuron. 2010 Dec 9;68(5):857-64. doi: 10.1016/j.neuron.2010.11.036. Erratum in: Neuron. 2011 Jan 27;69(2):397.	subset of exome	none	some association with related phenotype	amyotrophic lateral sclerosis	289	0.017301	dominant	coding	0.00005-0.001	no	no	VCP	76	yes	no	no	no	2421
included in this review	De novo SOX11 mutations cause Coffin-Siris syndrome.	/pubmed/24886874	PMID:24886874	24886874	Tsurusaki Y, Koshimizu E, Ohashi H, Phadke S, Kou I, Shiina M, Suzuki T, Okamoto N, Imamura S, Yamashita M, Watanabe S, Yoshiura K, Kodera H, Miyatake S, Nakashima M, Saitsu H, Ogata K, Ikegawa S, Miyake N, Matsumoto N.	Nature Communications	2014	Nat Commun. 2014 Jun 2;5:4011. doi: 10.1038/ncomms5011.	whole exome	a type of in-house burden analysis	nothing	Coffin–Siris syndrome	92	0.0217391	de novo	damaging	0.00005-0.001	yes	no	SOX11	49	no	no	no	yes	1326
included in this review	Central precocious puberty caused by mutations in the imprinted gene MKRN3.	/pubmed/23738509	PMID:23738509 | PMCID:PMC3808195	23738509	Abreu AP, Dauber A, Macedo DB, Noel SD, Brito VN, Gill JC, Cukier P, Thompson IR, Navarro VM, Gagliardi PC, Rodrigues T, Kochi C, Longui CA, Beckers D, de Zegher F, Montenegro LR, Mendonca BB, Carroll RS, Hirschhorn JN, Latronico AC, Kaiser UB.	New England Journal of Medicine	2013	N Engl J Med. 2013 Jun 27;368(26):2467-75. doi: 10.1056/NEJMoa1302160. Epub 2013 Jun 5.	whole exome	a type of in-house burden analysis	nothing	Central Precocious Puberty	15	0.266667	dominant	LOF	0.00005-0.001	yes	yes	MKRN3	13	yes	no	no	yes	1524
included in this review	Gain-of-function mutations in SCN11A cause familial episodic pain.	/pubmed/24207120	PMID:24207120 | PMCID:PMC3824123	24207120	Zhang XY, Wen J, Yang W, Wang C, Gao L, Zheng LH, Wang T, Ran K, Li Y, Li X, Xu M, Luo J, Feng S, Ma X, Ma H, Chai Z, Zhou Z, Yao J, Zhang X, Liu JY.	American Journal of Human Genetics	2013	Am J Hum Genet. 2013 Nov 7;93(5):957-66. doi: 10.1016/j.ajhg.2013.09.016. Epub 2013 Oct 24.	whole exome	none	nothing	Familial episodic pain	2	1	dominant	coding	0.00005-0.001	no	no	SCN11A	642	yes	no	no	yes	5376
included in this review	Mutations in filamin C cause a new form of familial hypertrophic cardiomyopathy.	/pubmed/25351925	PMID:25351925	25351925	ValdÃ©s-Mas R, GutiÃ©rrez-FernÃ¡ndez A, GÃ³mez J, Coto E, Astudillo A, Puente DA, Reguero JR, Ãlvarez V, MorÃ­s C, LeÃ³n D, MartÃ­n M, Puente XS, LÃ³pez-OtÃ­n C.	Nature Communications	2014	Nat Commun. 2014 Oct 29;5:5326. doi: 10.1038/ncomms6326.	whole exome	a type of in-house burden analysis	nothing	familial hypertrophic cardiomyopathy	93	0.0860215	dominant	coding	<.00005	yes	yes	FLNC	758	yes	yes	yes	yes	8178
included in this review	Mutations in ANO3 cause dominant craniocervical dystonia: ion channel implicated in pathogenesis.	/pubmed/23200863	PMID:23200863 | PMCID:PMC3516598	23200863	Charlesworth G, Plagnol V, HolmstrÃ¶m KM, Bras J, Sheerin UM, Preza E, Rubio-Agusti I, Ryten M, Schneider SA, Stamelou M, Trabzuni D, Abramov AY, Bhatia KP, Wood NW.	American Journal of Human Genetics	2012	Am J Hum Genet. 2012 Dec 7;91(6):1041-50. doi: 10.1016/j.ajhg.2012.10.024. Epub 2012 Nov 29.	whole exome	none	nothing	Dominant Craniocervical Dystonia	189	0.031746	dominant	coding or synonymous	0.00005-0.001	no	no	ANO3	383	yes	no	yes	yes	2946
included in this review	De novo loss-of-function mutations in CHD2 cause a fever-sensitive myoclonic epileptic encephalopathy sharing features with Dravet syndrome.	/pubmed/24207121	PMID:24207121 | PMCID:PMC3824114	24207121	Suls A, Jaehn JA, KecskÃ©s A, Weber Y, Weckhuysen S, Craiu DC, Siekierska A, DjÃ©miÃ© T, Afrikanova T, Gormley P, von Spiczak S, Kluger G, Iliescu CM, Talvik T, Talvik I, Meral C, Caglayan HS, Giraldez BG, Serratosa J, Lemke JR, Hoffman-Zacharska D, Szczepanik E, et al.	American Journal of Human Genetics	2013	Am J Hum Genet. 2013 Nov 7;93(5):967-75. doi: 10.1016/j.ajhg.2013.09.017. Epub 2013 Oct 24.	whole exome	a type of in-house burden analysis	this gene has had some implication in this disease before	Fever-Sensitive Myoclonic Epileptic Encephalopathy Sharing Features with Dravet Syndrome	159	0.0188679	de novo	LOF	<.00005	yes	no	CHD2	7	no	no	no	yes	5487
included in this review	Mutations in POFUT1, encoding protein O-fucosyltransferase 1, cause generalized Dowling-Degos disease.	/pubmed/23684010	PMID:23684010 | PMCID:PMC3675235	23684010	Li M, Cheng R, Liang J, Yan H, Zhang H, Yang L, Li C, Jiao Q, Lu Z, He J, Ji J, Shen Z, Li C, Hao F, Yu H, Yao Z.	American Journal of Human Genetics	2013	Am J Hum Genet. 2013 Jun 6;92(6):895-903. doi: 10.1016/j.ajhg.2013.04.022. Epub 2013 May 16. Erratum in: Am J Hum Genet. 2013 Jun 6;92(6):1014.	whole exome	none	nothing	Generalized Dowling-Degos Disease	2	1	dominant	LOF	0.00005-0.001	no	no	POFUT1	6	yes	no	no	yes	1167
included in this review	Exome resequencing combined with linkage analysis identifies novel PTH1R variants in primary failure of tooth eruption in Japanese.	/pubmed/21404329	PMID:21404329	21404329	Yamaguchi T, Hosomichi K, Narita A, Shirota T, Tomoyasu Y, Maki K, Inoue I.	Journal Of Bone And Mineral Research	2011	J Bone Miner Res. 2011 Jul;26(7):1655-61. doi: 10.1002/jbmr.385.	subset of exome	none	this gene has had some implication in this disease before	Primary Failure of Tooth Eruption	4	1	dominant	coding	.001-.005	no	no	PTH1R	199	yes	no	no	no	1782
included in this review	RAD51 haploinsufficiency causes congenital mirror movements in humans.	/pubmed/22305526	PMID:22305526 | PMCID:PMC3276668	22305526	Depienne C, Bouteiller D, MÃ©neret A, Billot S, Groppa S, Klebe S, Charbonnier-Beaupel F, Corvol JC, Saraiva JP, Brueggemann N, Bhatia K, Cincotta M, Brochard V, Flamand-Roze C, Carpentier W, Meunier S, Marie Y, Gaussen M, Stevanin G, Wehrle R, Vidailhet M, Klein C, et al.	American Journal of Human Genetics	2012	Am J Hum Genet. 2012 Feb 10;90(2):301-7. doi: 10.1016/j.ajhg.2011.12.002. Epub 2012 Feb 2.	whole exome	none	nothing	Congenital Mirror Movements	3	0.666667	dominant	LOF	0.00005-0.001	no	no	RAD51	3	yes	no	no	yes	1023
included in this review	Congenital secretory diarrhoea caused by activating germline mutations in GUCY2C.	/pubmed/25994218	PMID:25994218	25994218	MÃ¼ller T, Rasool I, Heinz-Erian P, Mildenberger E, HÃ¼lstrunk C, MÃ¼ller A, Michaud L, Koot BG, Ballauff A, Vodopiutz J, Rosipal S, Petersen BS, Franke A, Fuchs I, Witt H, Zoller H, Janecke AR, Visweswariah SS.	Gut	2015	Gut. 2015 May 20. doi:pii: gutjnl-2015-309441. 10.1136/gutjnl-2015-309441. [Epub ahead of print]	whole exome	none	this gene has had some implication in this disease before	Congenital secretory diarrhoea	4	1	de novo	coding	unclear, but assume 0.00005-0.001	no	no	GUCY2C	388	no	no	no	yes	3222
included in this review	Whole exome sequencing in family trios reveals de novo mutations in PURA as a cause of severe neurodevelopmental delay and learning disability.	/pubmed/25342064	PMID:25342064 | PMCID:PMC4251168	25342064	Hunt D, Leventer RJ, Simons C, Taft R, Swoboda KJ, Gawne-Cain M; DDD study, Magee AC, Turnpenny PD, Baralle D.	Journal of Medical Genetics	2014	J Med Genet. 2014 Dec;51(12):806-13. doi: 10.1136/jmedgenet-2014-102798. Epub 2014 Oct 23.	whole exome	none	nothing	severe neurodevelopmental delay and learning disability	1134	0.00440917	de novo	coding	<.00005	no	no	PURA	15	no	no	no	no	969
included in this review	Mutations in DYNC1H1 cause severe intellectual disability with neuronal migration defects.	/pubmed/22368300	PMID:22368300	22368300	Willemsen MH, Vissers LE, Willemsen MA, van Bon BW, Kroes T, de Ligt J, de Vries BB, Schoots J, Lugtenberg D, Hamel BC, van Bokhoven H, Brunner HG, Veltman JA, Kleefstra T.	Journal of Medical Genetics	2012	J Med Genet. 2012 Mar;49(3):179-83. doi: 10.1136/jmedgenet-2011-100542.	just this one gene	a type of in-house burden analysis	this gene has had some implication in this disease before	severe intellectual disability with neuronal migration defects	2	1	de novo	coding	.001-.005	yes	no	DYNC1H1	608	no	no	no	no	13941
included in this review	A comprehensive molecular study on Coffin-Siris and Nicolaides-Baraitser syndromes identifies a broad molecular and clinical spectrum converging on altered chromatin remodeling.	/pubmed/23906836	PMID:23906836	23906836	Wieczorek D, BÃ¶gershausen N, Beleggia F, Steiner-HaldenstÃ¤tt S, Pohl E, Li Y, Milz E, Martin M, Thiele H, AltmÃ¼ller J, Alanay Y, Kayserili H, Klein-Hitpass L, BÃ¶hringer S, Wollstein A, Albrecht B, Boduroglu K, Caliebe A, Chrzanowska K, Cogulu O, Cristofoli F, Czeschik JC, et al.	Human Molecular Genetics	2013	Hum Mol Genet. 2013 Dec 20;22(25):5121-35. doi: 10.1093/hmg/ddt366. Epub 2013 Aug 1.	subset of exome	none	some association with related phenotype	Coffin–Siris Syndrome	24	0.0833333	de novo	damaging	unclear, but assume 0.00005-0.001	no	no	PHF6	17	no	no	no	no	1098
included in this review	De novo mutations of SETBP1 cause Schinzel-Giedion syndrome.	/pubmed/20436468	PMID:20436468	20436468	Hoischen A, van Bon BW, Gilissen C, Arts P, van Lier B, Steehouwer M, de Vries P, de Reuver R, Wieskamp N, Mortier G, Devriendt K, Amorim MZ, Revencu N, Kidd A, Barbosa M, Turner A, Smith J, Oley C, Henderson A, Hayes IM, Thompson EM, Brunner HG, et al.	Nature Genetics	2010	Nat Genet. 2010 Jun;42(6):483-5. doi: 10.1038/ng.581. Epub 2010 May 2.	whole exome	none	nothing	Schinzel-Giedion syndrome	13	0.923077	de novo	coding	unclear, but assume 0.00005-0.001	no	no	SETBP1	475	no	no	no	no	4791
included in this review	Exome sequencing identifies GATA-2 mutation as the cause of dendritic cell, monocyte, B and NK lymphoid deficiency.	/pubmed/21765025	PMID:21765025	21765025	Dickinson RE, Griffin H, Bigley V, Reynard LN, Hussain R, Haniffa M, Lakey JH, Rahman T, Wang XN, McGovern N, Pagan S, Cookson S, McDonald D, Chua I, Wallis J, Cant A, Wright M, Keavney B, Chinnery PF, Loughlin J, Hambleton S, Santibanez-Koref M, et al.	Blood	2011	Blood. 2011 Sep 8;118(10):2656-8. doi: 10.1182/blood-2011-06-360313. Epub 2011 Jul 15.	whole exome	based on mutation rate	nothing	dendritic cell, monocyte, B and NK lymphoid deficiency	4	1	dominant	damaging	.02-.05	yes	yes	GATA2	54	no	no	no	no	1443
included in this review	Mutations in DEPDC5 cause familial focal epilepsy with variable foci.	/pubmed/23542697	PMID:23542697	23542697	Dibbens LM, de Vries B, Donatello S, Heron SE, Hodgson BL, Chintawar S, Crompton DE, Hughes JN, Bellows ST, Klein KM, Callenbach PM, Corbett MA, Gardner AE, Kivity S, Iona X, Regan BM, Weller CM, Crimmins D, O'Brien TJ, Guerrero-LÃ³pez R, Mulley JC, Dubeau F, et al.	Nature Genetics	2013	Nat Genet. 2013 May;45(5):546-51. doi: 10.1038/ng.2599. Epub 2013 Mar 31.	whole exome	none	nothing	familial focal epilepsy with variable foci	90	0.188889	dominant	coding	.001-.005	no	no	DEPDC5	507	yes	no	no	yes	4785
included in this review	BMP9 mutations cause a vascular-anomaly syndrome with phenotypic overlap with hereditary hemorrhagic telangiectasia.	/pubmed/23972370	PMID:23972370 | PMCID:PMC3769931	23972370	Wooderchak-Donahue WL, McDonald J, O'Fallon B, Upton PD, Li W, Roman BL, Young S, Plant P, FÃ¼lÃ¶p GT, Langa C, Morrell NW, Botella LM, Bernabeu C, Stevenson DA, Runo JR, Bayrak-Toydemir P.	American Journal of Human Genetics	2013	Am J Hum Genet. 2013 Sep 5;93(3):530-7. doi: 10.1016/j.ajhg.2013.07.004. Epub 2013 Aug 22.	whole exome	none	nothing	Vascular-Anomaly Syndrome with Phenotypic Overlap with Hereditary Hemorrhagic Telangiectasia	191	0.0157068	dominant	coding	unclear, but assume 0.00005-0.001	no	no	BMP9	162	yes	no	no	yes	1290
included in this review	ACTN1 mutations cause congenital macrothrombocytopenia.	/pubmed/23434115	PMID:23434115 | PMCID:PMC3591851	23434115	Kunishima S, Okuno Y, Yoshida K, Shiraishi Y, Sanada M, Muramatsu H, Chiba K, Tanaka H, Miyazaki K, Sakai M, Ohtake M, Kobayashi R, Iguchi A, Niimi G, Otsu M, Takahashi Y, Miyano S, Saito H, Kojima S, Ogawa S.	American Journal of Human Genetics	2013	Am J Hum Genet. 2013 Mar 7;92(3):431-8. doi: 10.1016/j.ajhg.2013.01.015. Epub 2013 Feb 21.	whole exome	a type of in-house burden analysis	nothing	Congenital Macrothrombocytopenia	13	0.461538	dominant	coding	.001-.005	yes	yes	ACTN1	267	yes	no	no	yes	2745
included in this review	Mutations in the colony stimulating factor 1 receptor (CSF1R) gene cause hereditary diffuse leukoencephalopathy with spheroids.	/pubmed/22197934	PMID:22197934 | PMCID:PMC3267847	22197934	Rademakers R, Baker M, Nicholson AM, Rutherford NJ, Finch N, Soto-Ortolaza A, Lash J, Wider C, Wojtas A, DeJesus-Hernandez M, Adamson J, Kouri N, Sundal C, Shuster EA, Aasly J, MacKenzie J, Roeber S, Kretzschmar HA, Boeve BF, Knopman DS, Petersen RC, Cairns NJ, et al.	Nature Genetics	2011	Nat Genet. 2011 Dec 25;44(2):200-5. doi: 10.1038/ng.1027.	whole exome	a type of in-house burden analysis	nothing	hereditary diffuse leukoencephalopathy with spheroids	14	1	dominant	coding	0.00005-0.001	yes	no	CSF1R	335	yes	yes	yes	yes	2919
included in this review	Heterozygous loss-of-function mutations in YAP1 cause both isolated and syndromic optic fissure closure defects.	/pubmed/24462371	PMID:24462371 | PMCID:PMC3928658	24462371	Williamson KA, Rainger J, Floyd JA, Ansari M, Meynert A, Aldridge KV, Rainger JK, Anderson CA, Moore AT, Hurles ME, Clarke A, van Heyningen V, Verloes A, Taylor MS, Wilkie AO; UK10K Consortium, Fitzpatrick DR.	American Journal of Human Genetics	2014	Am J Hum Genet. 2014 Feb 6;94(2):295-302. doi: 10.1016/j.ajhg.2014.01.001. Epub 2014 Jan 23.	whole exome	a type of in-house burden analysis	nothing	Optic Fissure Closure Defects	11	0.181818	dominant	LOF	0.00005-0.001	yes	no	YAP1	1	yes	yes	yes	yes	1515
included in this review	Mutations in TCF12, encoding a basic helix-loop-helix partner of TWIST1, are a frequent cause of coronal craniosynostosis.	/pubmed/23354436	PMID:23354436 | PMCID:PMC3647333	23354436	Sharma VP, Fenwick AL, Brockop MS, McGowan SJ, Goos JA, Hoogeboom AJ, Brady AF, Jeelani NO, Lynch SA, Mulliken JB, Murray DJ, Phipps JM, Sweeney E, Tomkins SE, Wilson LC, Bennett S, Cornall RJ, Broxholme J, Kanapin A; 500 Whole-Genome Sequences (WGS500) Consortium, Johnson D, Wall SA, et al.	Nature Genetics	2013	Nat Genet. 2013 Mar;45(3):304-7. doi: 10.1038/ng.2531. Epub 2013 Jan 27. Erratum in: Nat Genet. 2013 Oct;45(10):1261.	whole exome	a type of in-house burden analysis	nothing	coronal craniosynostosis	347	0.10951	dominant	LOF	unclear, but assume 0.00005-0.001	yes	yes	TCF12	10	yes	no	yes	yes	2121
included in this review	Exome sequencing identifies PDE4D mutations as another cause of acrodysostosis.	/pubmed/22464250	PMID:22464250 | PMCID:PMC3322219	22464250	Michot C, Le Goff C, Goldenberg A, Abhyankar A, Klein C, Kinning E, Guerrot AM, Flahaut P, Duncombe A, Baujat G, Lyonnet S, Thalassinos C, Nitschke P, Casanova JL, Le Merrer M, Munnich A, Cormier-Daire V.	American Journal of Human Genetics	2012	Am J Hum Genet. 2012 Apr 6;90(4):740-5. doi: 10.1016/j.ajhg.2012.03.003. Epub 2012 Mar 29.	subset of exome	none	nothing	Acrodysostosis	5	0.8	de novo	damaging	0.00005-0.001	no	no	PDE4D	82	no	no	no	no	2430
included in this review	Exome sequencing identifies a novel gene, WNK1, for susceptibility to pelvic organ prolapse (POP).	/pubmed/25739019	PMID:25739019 | PMCID:PMC4349638	25739019	Rao S, Lang J, Zhu L, Chen J.	PLoS One	2015	PLoS One. 2015;10(3):e0119482. doi: 10.1371/journal.pone.0119482.	whole exome	none	nothing	pelvic organ prolapse	169	0.100592	dominant	coding	0.00005-0.001	no	no	WNK1	862	no	no	no	no	7149
included in this review	Exome sequencing identifies MLL2 mutations as a cause of Kabuki syndrome.	/pubmed/20711175	PMID:20711175 | PMCID:PMC2930028	20711175	Ng SB, Bigham AW, Buckingham KJ, Hannibal MC, McMillin MJ, Gildersleeve HI, Beck AE, Tabor HK, Cooper GM, Mefford HC, Lee C, Turner EH, Smith JD, Rieder MJ, Yoshiura K, Matsumoto N, Ohta T, Niikawa N, Nickerson DA, Bamshad MJ, Shendure J.	Nature Genetics	2010	Nat Genet. 2010 Sep;42(9):790-3. doi: 10.1038/ng.646. Epub 2010 Aug 15.	whole exome	none	nothing	Kabuki syndrome	53	0.660377	dominant	LOF	0.00005-0.001	no	no	MLL2	2	yes	no	no	no	16614
included in this review	Whole-exome sequencing identifies mutations of KIF22 in spondyloepimetaphyseal dysplasia with joint laxity, leptodactylic type.	/pubmed/22152677	PMID:22152677 | PMCID:PMC3234366	22152677	Min BJ, Kim N, Chung T, Kim OH, Nishimura G, Chung CY, Song HR, Kim HW, Lee HR, Kim J, Kang TH, Seo ME, Yang SD, Kim DH, Lee SB, Kim JI, Seo JS, Choi JY, Kang D, Kim D, Park WY, Cho TJ.	American Journal of Human Genetics	2011	Am J Hum Genet. 2011 Dec 9;89(6):760-6. doi: 10.1016/j.ajhg.2011.10.015.	whole exome	none	nothing	Spondyloepimetaphyseal Dysplasia with Joint Laxity, Leptodactylic Type	6	0.833333	dominant	coding	0.00005-0.001	no	no	KIF22	288	yes	no	no	no	1998
included in this review	Exome-sequencing confirms DNAJC5 mutations as cause of adult neuronal ceroid-lipofuscinosis.	/pubmed/22073189	PMID:22073189 | PMCID:PMC3208569	22073189	Benitez BA, Alvarado D, Cai Y, Mayo K, Chakraverty S, Norton J, Morris JC, Sands MS, Goate A, Cruchaga C.	PLoS One	2011	PLoS One. 2011;6(11):e26741. doi: 10.1371/journal.pone.0026741. Epub 2011 Nov 4.	whole exome	none	this gene has had some implication in this disease before	neuronal ceroid-lipofuscinosis	4	0.5	dominant	damaging	0.00005-0.001	no	no	DNAJC5	18	yes	no	no	no	597
included in this review	Exome sequencing reveals DNAJB6 mutations in dominantly-inherited myopathy.	/pubmed/22334415	PMID:22334415 | PMCID:PMC3314127	22334415	Harms MB, Sommerville RB, Allred P, Bell S, Ma D, Cooper P, Lopate G, Pestronk A, Weihl CC, Baloh RH.	Annals of Neurology	2012	Ann Neurol. 2012 Mar;71(3):407-16. doi: 10.1002/ana.22683. Epub 2012 Feb 14.	whole exome	none	nothing	myopathy	14	0.142857	dominant	coding	0.00005-0.001	no	no	DNAJB6	91	yes	no	no	yes	981
included in this review	Mutations of the SLIT2-ROBO2 pathway genes SLIT2 and SRGAP1 confer risk for congenital anomalies of the kidney and urinary tract.	/pubmed/26026792	PMID:26026792 | PMCID:PMC4497857	26026792	Hwang DY, Kohl S, Fan X, Vivante A, Chan S, Dworschak GC, Schulz J, van Eerde AM, Hilger AC, Gee HY, Pennimpede T, Herrmann BG, van de Hoek G, Renkema KY, Schell C, Huber TB, Reutter HM, Soliman NA, Stajic N, Bogdanovic R, Kehinde EO, Lifton RP, et al.	Human Genetics	2015	Hum Genet. 2015 Aug;134(8):905-16. doi: 10.1007/s00439-015-1570-5. Epub 2015 May 31.	whole exome	none	nothing	congenital anomalies of the kidney and urinary tract	650	0.00769231	dominant	damaging	0.00005-0.001	no	no	SRGAP1 or SLIT2	440	yes	no	no	yes	7848
included in this review	Exome sequencing and linkage analysis identified tenascin-C (TNC) as a novel causative gene in nonsyndromic hearing loss.	/pubmed/23936043	PMID:23936043 | PMCID:PMC3728356	23936043	Zhao Y, Zhao F, Zong L, Zhang P, Guan L, Zhang J, Wang D, Wang J, Chai W, Lan L, Li Q, Han B, Yang L, Jin X, Yang W, Hu X, Wang X, Li N, Li Y, Petit C, Wang J, Wang HY, et al.	PLoS One	2013	PLoS One. 2013 Jul 30;8(7):e69549. doi: 10.1371/journal.pone.0069549. Print 2013.	whole exome	none	nothing	nonsyndromic hearing loss	588	0.0272109	dominant	coding	0.00005-0.001	no	no	TNC	872	yes	yes	yes	no	6606
included in this review	Haploinsufficiency of the NOTCH1 Receptor as a Cause of Adams-Oliver Syndrome with Variable Cardiac Anomalies.	/pubmed/25963545	PMID:25963545	25963545	Southgate L, Sukalo M, Karountzos AS, Taylor EJ, Collinson CS, Ruddy D, Snape KM, Dallapiccola B, Tolmie JL, Joss S, Brancati F, Digilio MC, Graul-Neumann LM, Salviati L, Coerdt W, Jacquemin E, Wuyts W, Zenker M, Machado RD, Trembath RC.	Circulation-Cardiovascular Genetics	2015	Circ Cardiovasc Genet. 2015 May 11. doi:pii: CIRCGENETICS.115.001086. [Epub ahead of print]	whole exome	none	this gene has had some implication in this disease before	Adams-Oliver Syndrome with Variable Cardiac Anomalies	64	0.171875	dominant	coding	0.00005-0.001	no	no	NOTCH1	834	yes	no	no	yes	7668
included in this review	GeneMatcher Aids in the Identification of a New Malformation Syndrome with Intellectual Disability, Unique Facial Dysmorphisms, and Skeletal and Connective Tissue Abnormalities Caused by De Novo Variants in HNRNPK.	/pubmed/26173930	PMID:26173930	26173930	Au PY, You J, Caluseriu O, Schwartzentruber J, Majewski J, Bernier FP, Ferguson M, Valle D, Parboosingh JS, Sobreira N, Innes AM, Kline AD.	Human Mutation	2015	Hum Mutat. 2015 Jul 14. doi: 10.1002/humu.22837. [Epub ahead of print]	whole exome	a type of in-house burden analysis	nothing	New Malformation Syndromewith Intellectual Disability, Unique Facial Dysmorphisms, and Skeletal and Connective Tissue Abnormalities	2	1	de novo	LOF	<.00005	yes	no	HNRNPK	0	no	no	no	no	1395
included in this review	Exome sequencing identifies PDE4D mutations in acrodysostosis.	/pubmed/22464252	PMID:22464252 | PMCID:PMC3322224	22464252	Lee H, Graham JM Jr, Rimoin DL, Lachman RS, Krejci P, Tompson SW, Nelson SF, Krakow D, Cohn DH.	American Journal of Human Genetics	2012	Am J Hum Genet. 2012 Apr 6;90(4):746-51. doi: 10.1016/j.ajhg.2012.03.004. Epub 2012 Mar 29.	whole exome	none	nothing	Acrodysostosis	5	0.6	de novo	damaging	0.00005-0.001	no	no	PDE4D	82	no	no	no	no	2430
included in this review	Exome sequencing identifies GNB4 mutations as a cause of dominant intermediate Charcot-Marie-Tooth disease.	/pubmed/23434117	PMID:23434117 | PMCID:PMC3591844	23434117	Soong BW, Huang YH, Tsai PC, Huang CC, Pan HC, Lu YC, Chien HJ, Liu TT, Chang MH, Lin KP, Tu PH, Kao LS, Lee YC.	American Journal of Human Genetics	2013	Am J Hum Genet. 2013 Mar 7;92(3):422-30. doi: 10.1016/j.ajhg.2013.01.014. Epub 2013 Feb 21.	whole exome	none	nothing	Charcot-Marie-Tooth	89	0.0224719	dominant	coding	0.00005-0.001	no	no	GNB4	88	yes	no	no	yes	1023
included in this review	Exome sequencing reveals mutations in TRPV3 as a cause of Olmsted syndrome.	/pubmed/22405088	PMID:22405088 | PMCID:PMC3309189	22405088	Lin Z, Chen Q, Lee M, Cao X, Zhang J, Ma D, Chen L, Hu X, Wang H, Wang X, Zhang P, Liu X, Guan L, Tang Y, Yang H, Tu P, Bu D, Zhu X, Wang K, Li R, Yang Y.	American Journal of Human Genetics	2012	Am J Hum Genet. 2012 Mar 9;90(3):558-64. doi: 10.1016/j.ajhg.2012.02.006.	whole exome	none	nothing	Olmsted Syndrome	6	1	de novo	coding	0.00005-0.001	no	no	TRPV3	372	no	no	no	yes	2376
included in this review	Genome-wide studies of copy number variation and exome sequencing identify rare variants in BAG3 as a cause of dilated cardiomyopathy.	/pubmed/21353195	PMID:21353195 | PMCID:PMC3059419	21353195	Norton N, Li D, Rieder MJ, Siegfried JD, Rampersaud E, ZÃ¼chner S, Mangos S, Gonzalez-Quintana J, Wang L, McGee S, Reiser J, Martin E, Nickerson DA, Hershberger RE.	American Journal of Human Genetics	2011	Am J Hum Genet. 2011 Mar 11;88(3):273-82. doi: 10.1016/j.ajhg.2011.01.016. Epub 2011 Feb 25.	subset of exome	none	implicated in unrelated disease	Dilated Cardiomyopathy	312	0.025641	dominant	coding	0.00005-0.001	no	no	BAG3	258	yes	no	no	yes	1728
included in this review	Exome sequencing identified NRG3 as a novel susceptible gene of Hirschsprung's disease in a Chinese population.	/pubmed/23315268	PMID:23315268	23315268	Yang J, Duan S, Zhong R, Yin J, Pu J, Ke J, Lu X, Zou L, Zhang H, Zhu Z, Wang D, Xiao H, Guo A, Xia J, Miao X, Tang S, Wang G.	Molecular Neurobiology	2013	Mol Neurobiol. 2013 Jun;47(3):957-66. doi: 10.1007/s12035-012-8392-4. Epub 2013 Jan 12.	whole exome	a type of in-house burden analysis	nothing	Hirschsprung’s Disease	97	0.103093	dominant	coding or synonymous	0.00005-0.001	yes	no	NRG3	372	yes	no	no	no	2091
included in this review	TGM6 identified as a novel causative gene of spinocerebellar ataxias using exome sequencing.	/pubmed/21106500	PMID:21106500	21106500	Wang JL, Yang X, Xia K, Hu ZM, Weng L, Jin X, Jiang H, Zhang P, Shen L, Guo JF, Li N, Li YR, Lei LF, Zhou J, Du J, Zhou YF, Pan Q, Wang J, Wang J, Li RQ, Tang BS.	Brain	2010	Brain. 2010 Dec;133(Pt 12):3510-8. doi: 10.1093/brain/awq323. Epub 2010 Nov 23.	whole exome	none	nothing	spinocerebellar ataxias	85	0.0235294	dominant	damaging	0.00005-0.001	no	no	TGM6	243	yes	yes	yes	no	2121
included in this review	Exome sequencing identifies truncating mutations in PRRT2 that cause paroxysmal kinesigenic dyskinesia.	/pubmed/22101681	PMID:22101681	22101681	Chen WJ, Lin Y, Xiong ZQ, Wei W, Ni W, Tan GH, Guo SL, He J, Chen YF, Zhang QJ, Li HF, Lin Y, Murong SX, Xu J, Wang N, Wu ZY.	Nature Genetics	2011	Nat Genet. 2011 Nov 20;43(12):1252-5. doi: 10.1038/ng.1008.	whole exome	a type of in-house burden analysis	nothing	paroxysmal kinesigenic dyskinesia	8	1	dominant	LOF	0.00005-0.001	yes	no	PRRT2	9	yes	yes	yes	yes	1185
included in this review	Exome sequencing identifies MVK mutations in disseminated superficial actinic porokeratosis.	/pubmed/22983302	PMID:22983302	22983302	Zhang SQ, Jiang T, Li M, Zhang X, Ren YQ, Wei SC, Sun LD, Cheng H, Li Y, Yin XY, Hu ZM, Wang ZY, Liu Y, Guo BR, Tang HY, Tang XF, Ding YT, Wang JB, Li P, Wu BY, Wang W, Yuan XF, et al.	Nature Genetics	2012	Nat Genet. 2012 Oct;44(10):1156-60. doi: 10.1038/ng.2409. Epub 2012 Sep 16.	whole exome	a type of in-house burden analysis	some association with related phenotype	disseminated superficial actinic porokeratosis	83	0.277108	dominant	coding	0.00005-0.001	yes	no	MVK	135	yes	no	yes	yes	1191
included in this review	Mutations in the gene that encodes the F-actin binding protein anillin cause FSGS.	/pubmed/24676636	PMID:24676636 | PMCID:PMC4147982	24676636	Gbadegesin RA, Hall G, Adeyemo A, Hanke N, Tossidou I, Burchette J, Wu G, Homstad A, Sparks MA, Gomez J, Jiang R, Alonso A, Lavin P, Conlon P, Korstanje R, Stander MC, Shamsan G, Barua M, Spurney R, Singhal PC, Kopp JB, Haller H, et al.	Journal of the American Society of Nephrology	2014	J Am Soc Nephrol. 2014 Sep;25(9):1991-2002. doi: 10.1681/ASN.2013090976. Epub 2014 Mar 27.	whole exome	none	nothing	familial glomerulosclerosis	251	0.00796813	dominant	damaging	0.00005-0.001	no	no	ANLN	227	yes	no	no	yes	3375
included in this review	Mutations in CIZ1 cause adult onset primary cervical dystonia.	/pubmed/22447717	PMID:22447717 | PMCID:PMC3334472	22447717	Xiao J, Uitti RJ, Zhao Y, Vemula SR, Perlmutter JS, Wszolek ZK, Maraganore DM, Auburger G, Leube B, Lehnhoff K, LeDoux MS.	Annals of Neurology	2012	Ann Neurol. 2012 Apr;71(4):458-69. doi: 10.1002/ana.23547. Epub 2012 Mar 23.	whole exome	a type of in-house burden analysis	nothing	Adult Onset Primary Cervical Dystonia	309	0.00970874	dominant	damaging	0.00005-0.001	yes	no	CIZ1	171	yes	no	no	yes	2697
included in this review	De novo gain-of-function KCNT1 channel mutations cause malignant migrating partial seizures of infancy.	/pubmed/23086397	PMID:23086397 | PMCID:PMC3687547	23086397	Barcia G, Fleming MR, Deligniere A, Gazula VR, Brown MR, Langouet M, Chen H, Kronengold J, Abhyankar A, Cilio R, Nitschke P, Kaminska A, Boddaert N, Casanova JL, Desguerre I, Munnich A, Dulac O, Kaczmarek LK, Colleaux L, Nabbout R.	Nature Genetics	2012	Nat Genet. 2012 Nov;44(11):1255-9. doi: 10.1038/ng.2441. Epub 2012 Oct 21.	whole exome	none	nothing	malignant migrating partial seizures of infancy	12	0.5	de novo	coding	0.00005-0.001	no	no	KCNT1	409	no	no	no	yes	3708
included in this review	De novo mutations in MLL cause Wiedemann-Steiner syndrome.	/pubmed/22795537	PMID:22795537 | PMCID:PMC3415539	22795537	Jones WD, Dafou D, McEntagart M, Woollard WJ, Elmslie FV, Holder-Espinasse M, Irving M, Saggar AK, Smithson S, Trembath RC, Deshpande C, Simpson MA.	American Journal of Human Genetics	2012	Am J Hum Genet. 2012 Aug 10;91(2):358-64. doi: 10.1016/j.ajhg.2012.06.008. Epub 2012 Jul 12.	whole exome	none	nothing	Wiedemann-Steiner Syndrome	6	0.833333	de novo	LOF	0.00005-0.001	no	no	MLL	4	no	no	no	yes	11919
included in this review	Heterozygous missense mutations in SMARCA2 cause Nicolaides-Baraitser syndrome.	/pubmed/22366787	PMID:22366787	22366787	Van Houdt JK, Nowakowska BA, Sousa SB, van Schaik BD, Seuntjens E, Avonce N, Sifrim A, Abdul-Rahman OA, van den Boogaard MJ, Bottani A, Castori M, Cormier-Daire V, Deardorff MA, Filges I, Fryer A, Fryns JP, Gana S, Garavelli L, Gillessen-Kaesbach G, Hall BD, Horn D, Huylebroeck D, et al.	Nature Genetics	2012	Nat Genet. 2012 Feb 26;44(4):445-9, S1. doi: 10.1038/ng.1105.	whole exome	none	nothing	Nicolaides-Baraitser syndrome	44	0.818182	de novo	coding	0.00005-0.001	no	no	SMARCA2	341	no	no	no	yes	4773
included in this review	Mutations in KAT6B, encoding a histone acetyltransferase, cause Genitopatellar syndrome.	/pubmed/22265014	PMID:22265014 | PMCID:PMC3276659	22265014	Campeau PM, Kim JC, Lu JT, Schwartzentruber JA, Abdul-Rahman OA, Schlaubitz S, Murdock DM, Jiang MM, Lammer EJ, Enns GM, Rhead WJ, Rowland J, Robertson SP, Cormier-Daire V, Bainbridge MN, Yang XJ, Gingras MC, Gibbs RA, Rosenblatt DS, Majewski J, Lee BH.	American Journal of Human Genetics	2012	Am J Hum Genet. 2012 Feb 10;90(2):282-9. doi: 10.1016/j.ajhg.2011.11.023. Epub 2012 Jan 19.	whole exome	a type of in-house burden analysis	nothing	Genitopatellar Syndrome	6	1	de novo	LOF	0.00005-0.001	yes	no	KAT6B	4	no	no	no	yes	6222
included in this review	De novo mutations in the actin genes ACTB and ACTG1 cause Baraitser-Winter syndrome.	/pubmed/22366783	PMID:22366783 | PMCID:PMC3677859	22366783	RiviÃ¨re JB, van Bon BW, Hoischen A, Kholmanskikh SS, O'Roak BJ, Gilissen C, Gijsen S, Sullivan CT, Christian SL, Abdul-Rahman OA, Atkin JF, Chassaing N, Drouin-Garraud V, Fry AE, Fryns JP, Gripp KW, Kempers M, Kleefstra T, Mancini GM, Nowaczyk MJ, van Ravenswaaij-Arts CM, Roscioli T, et al.	Nature Genetics	2012	Nat Genet. 2012 Feb 26;44(4):440-4, S1-2. doi: 10.1038/ng.1091.	whole exome	none	nothing	Baraitser-Winter syndrome	18	0.555556	de novo	coding	0.00005-0.001	no	no	ACTB	21	no	no	no	yes	1128
included in this review	De novo mutations of the gene encoding the histone acetyltransferase KAT6B cause Genitopatellar syndrome.	/pubmed/22265017	PMID:22265017 | PMCID:PMC3276665	22265017	Simpson MA, Deshpande C, Dafou D, Vissers LE, Woollard WJ, Holder SE, Gillessen-Kaesbach G, Derks R, White SM, Cohen-Snuijf R, Kant SG, Hoefsloot LH, Reardon W, Brunner HG, Bongers EM, Trembath RC.	American Journal of Human Genetics	2012	Am J Hum Genet. 2012 Feb 10;90(2):290-4. doi: 10.1016/j.ajhg.2011.11.024. Epub 2012 Jan 19.	whole exome	none	nothing	Genitopatellar Syndrome	6	0.833333	de novo	LOF	0.00005-0.001	no	no	KAT6B	4	no	no	no	yes	6222
included in this review	Mutations in SRCAP, encoding SNF2-related CREBBP activator protein, cause Floating-Harbor syndrome.	/pubmed/22265015	PMID:22265015 | PMCID:PMC3276662	22265015	Hood RL, Lines MA, Nikkel SM, Schwartzentruber J, Beaulieu C, Nowaczyk MJ, Allanson J, Kim CA, Wieczorek D, Moilanen JS, Lacombe D, Gillessen-Kaesbach G, Whiteford ML, Quaio CR, Gomy I, Bertola DR, Albrecht B, Platzer K, McGillivray G, Zou R, McLeod DR, Chudley AE, et al.	American Journal of Human Genetics	2012	Am J Hum Genet. 2012 Feb 10;90(2):308-13. doi: 10.1016/j.ajhg.2011.12.001. Epub 2012 Jan 19.	whole exome	none	nothing	Floating Harbor Syndrome	13	1	de novo	LOF	0.00005-0.001	no	no	SRCAP	13	no	no	no	no	9693
included in this review	Mutations in EZH2 cause Weaver syndrome.	/pubmed/22177091	PMID:22177091 | PMCID:PMC3257956	22177091	Gibson WT, Hood RL, Zhan SH, Bulman DE, Fejes AP, Moore R, Mungall AJ, Eydoux P, Babul-Hirji R, An J, Marra MA; FORGE Canada Consortium, Chitayat D, Boycott KM, Weaver DD, Jones SJ.	American Journal of Human Genetics	2012	Am J Hum Genet. 2012 Jan 13;90(1):110-8. doi: 10.1016/j.ajhg.2011.11.018. Epub 2011 Dec 15.	whole exome	none	nothing	Weaver Syndrome	3	1	de novo	coding	0.00005-0.001	no	no	EZH2	89	no	no	no	no	2256
included in this review	De novo nonsense mutations in ASXL1 cause Bohring-Opitz syndrome.	/pubmed/21706002	PMID:21706002	21706002	Hoischen A, van Bon BW, RodrÃ­guez-Santiago B, Gilissen C, Vissers LE, de Vries P, Janssen I, van Lier B, Hastings R, Smithson SF, Newbury-Ecob R, Kjaergaard S, Goodship J, McGowan R, Bartholdi D, Rauch A, Peippo M, Cobben JM, Wieczorek D, Gillessen-Kaesbach G, Veltman JA, Brunner HG, et al.	Nature Genetics	2011	Nat Genet. 2011 Jun 26;43(8):729-31. doi: 10.1038/ng.868.	whole exome	none	nothing	Bohring-Opitz syndrome	13	0.538462	de novo	LOF	0.00005-0.001	no	no	ASXL1	54	no	no	no	no	4626
included in this review	Mutations in SWI/SNF chromatin remodeling complex gene ARID1B cause Coffin-Siris syndrome.	/pubmed/22426309	PMID:22426309	22426309	Santen GW, Aten E, Sun Y, Almomani R, Gilissen C, Nielsen M, Kant SG, Snoeck IN, Peeters EA, Hilhorst-Hofstee Y, Wessels MW, den Hollander NS, Ruivenkamp CA, van Ommen GJ, Breuning MH, den Dunnen JT, van Haeringen A, Kriek M.	Nature Genetics	2012	Nat Genet. 2012 Mar 18;44(4):379-80. doi: 10.1038/ng.2217.	whole exome	a type of in-house burden analysis	nothing	Coffin-Siris syndrome	3	1	de novo	LOF	0.00005-0.001	yes	no	ARID1B	16	no	no	no	no	6750
included in this review	Mutations in ANKRD11 cause KBG syndrome, characterized by intellectual disability, skeletal malformations, and macrodontia.	/pubmed/21782149	PMID:21782149 | PMCID:PMC3155157	21782149	Sirmaci A, Spiliopoulos M, Brancati F, Powell E, Duman D, Abrams A, Bademci G, Agolini E, Guo S, Konuk B, Kavaz A, Blanton S, Digilio MC, Dallapiccola B, Young J, Zuchner S, Tekin M.	American Journal of Human Genetics	2011	Am J Hum Genet. 2011 Aug 12;89(2):289-94. doi: 10.1016/j.ajhg.2011.06.007. Epub 2011 Jul 21.	whole exome	none	nothing	KBG Syndrome	11	0.454545	dominant	LOF	0.00005-0.001	no	no	ANKRD11	3	yes	no	no	yes	7992
included in this review	Truncating mutations in the last exon of NOTCH2 cause a rare skeletal disorder with osteoporosis.	/pubmed/21378989	PMID:21378989	21378989	Isidor B, Lindenbaum P, Pichon O, BÃ©zieau S, Dina C, Jacquemont S, Martin-Coignard D, Thauvin-Robinet C, Le Merrer M, Mandel JL, David A, Faivre L, Cormier-Daire V, Redon R, Le Caignec C.	Nature Genetics	2011	Nat Genet. 2011 Mar 6;43(4):306-8. doi: 10.1038/ng.778.	whole exome	none	some association with related phenotype	rare skeletal disorder with osteoporosis	6	0.833333	dominant	LOF	0.00005-0.001	no	no	NOTCH2	7	yes	no	no	no	7416
included in this review	Multicentric carpotarsal osteolysis is caused by mutations clustering in the amino-terminal transcriptional activation domain of MAFB.	/pubmed/22387013	PMID:22387013 | PMCID:PMC3309183	22387013	Zankl A, Duncan EL, Leo PJ, Clark GR, Glazov EA, Addor MC, Herlin T, Kim CA, Leheup BP, McGill J, McTaggart S, Mittas S, Mitchell AL, Mortier GR, Robertson SP, Schroeder M, Terhal P, Brown MA.	American Journal of Human Genetics	2012	Am J Hum Genet. 2012 Mar 9;90(3):494-501. doi: 10.1016/j.ajhg.2012.01.003. Epub 2012 Mar 1. Erratum in: Am J Hum Genet. 2014 Apr 3;94(4):643.	whole exome	a type of in-house burden analysis	nothing	Multicentric Carpotarsal Osteolysis	13	1	dominant	coding	0.00005-0.001	yes	no	MAFB	74	yes	no	no	no	972
included in this review	Mutations in DNAJC5, encoding cysteine-string protein alpha, cause autosomal-dominant adult-onset neuronal ceroid lipofuscinosis.	/pubmed/21820099	PMID:21820099 | PMCID:PMC3155175	21820099	NoskovÃ¡ L, StrÃ¡neckÃ½ V, HartmannovÃ¡ H, PÅ™istoupilovÃ¡ A, BareÅ¡ovÃ¡ V, IvÃ¡nek R, HÅ¯lkovÃ¡ H, JahnovÃ¡ H, van der Zee J, Staropoli JF, Sims KB, TyynelÃ¤ J, Van Broeckhoven C, Nijssen PC, Mole SE, Elleder M, Kmoch S.	American Journal of Human Genetics	2011	Am J Hum Genet. 2011 Aug 12;89(2):241-52. doi: 10.1016/j.ajhg.2011.07.003. Epub 2011 Aug 4. Erratum in: Am J Hum Genet. 2011 Oct 7;89(4):589.	whole exome	none	nothing	Adult-Onset Neuronal Ceroid Lipofuscinosis	21	0.238095	dominant	damaging	0.00005-0.001	no	no	DNAJC5	18	yes	no	yes	yes	597
included in this review	Fibulin-5 mutations link inherited neuropathies, age-related macular degeneration and hyperelastic skin.	/pubmed/21576112	PMID:21576112 | PMCID:PMC3272386	21576112	Auer-Grumbach M, Weger M, Fink-Puches R, PapiÄ‡ L, FrÃ¶hlich E, Auer-Grumbach P, El Shabrawi-Caelen L, SchabhÃ¼ttl M, Windpassinger C, Senderek J, Budka H, Trajanoski S, Janecke AR, Haas A, Metze D, Pieber TR, Guelly C.	Brain	2011	Brain. 2011 Jun;134(Pt 6):1839-52. doi: 10.1093/brain/awr076. Epub 2011 May 15.	subset of exome	none	nothing	neuropathies, age-related macular degeneration and hyperelastic skin	413	0.0217918	dominant	coding	0.00005-0.001	no	no	FBLN5	144	yes	no	yes	yes	1347
included in this review	TNXB mutations can cause vesicoureteral reflux.	/pubmed/23620400	PMID:23620400 | PMCID:PMC3736717	23620400	Gbadegesin RA, Brophy PD, Adeyemo A, Hall G, Gupta IR, Hains D, Bartkowiak B, Rabinovich CE, Chandrasekharappa S, Homstad A, Westreich K, Wu G, Liu Y, Holanda D, Clarke J, Lavin P, Selim A, Miller S, Wiener JS, Ross SS, Foreman J, Rotimi C, et al.	Journal of the American Society of Nephrology	2013	J Am Soc Nephrol. 2013 Jul;24(8):1313-22. doi: 10.1681/ASN.2012121148. Epub 2013 Apr 25.	whole exome	none	nothing	Vesicoureteral Reflux	12	0.166667	dominant	coding	0.00005-0.001	no	no	TNXB	Outlier	yes	yes	yes	yes	2022
included in this review	Gain-of-function mutations of ARHGAP31, a Cdc42/Rac1 GTPase regulator, cause syndromic cutis aplasia and limb anomalies.	/pubmed/21565291	PMID:21565291 | PMCID:PMC3146732	21565291	Southgate L, Machado RD, Snape KM, Primeau M, Dafou D, Ruddy DM, Branney PA, Fisher M, Lee GJ, Simpson MA, He Y, Bradshaw TY, Blaumeiser B, Winship WS, Reardon W, Maher ER, FitzPatrick DR, Wuyts W, Zenker M, Lamarche-Vane N, Trembath RC.	American Journal of Human Genetics	2011	Am J Hum Genet. 2011 May 13;88(5):574-85. doi: 10.1016/j.ajhg.2011.04.013.	whole exome	a type of in-house burden analysis	nothing	Syndromic Cutis Aplasia and Limb Anomalies	48	0.0416667	dominant	LOF	0.00005-0.001	yes	no	ARHGAP31	6	yes	yes	yes	yes	4335
included in this review	Mutations in the tail domain of DYNC1H1 cause dominant spinal muscular atrophy.	/pubmed/22459677	PMID:22459677 | PMCID:PMC3359582	22459677	Harms MB, Ori-McKenney KM, Scoto M, Tuck EP, Bell S, Ma D, Masi S, Allred P, Al-Lozi M, Reilly MM, Miller LJ, Jani-Acsadi A, Pestronk A, Shy ME, Muntoni F, Vallee RB, Baloh RH.	Neurology	2012	Neurology. 2012 May 29;78(22):1714-20. doi: 10.1212/WNL.0b013e3182556c05. Epub 2012 Mar 28.	subset of exome	none	nothing	spinal muscular atrophy	33	0.0909091	dominant	coding	0.00005-0.001	no	no	DYNC1H1	608	yes	yes	yes	yes	13941
included in this review	Mutations in AQP5, encoding a water-channel protein, cause autosomal-dominant diffuse nonepidermolytic palmoplantar keratoderma.	/pubmed/23830519	PMID:23830519 | PMCID:PMC3738836	23830519	Blaydon DC, Lind LK, Plagnol V, Linton KJ, Smith FJ, Wilson NJ, McLean WH, Munro CS, South AP, Leigh IM, O'Toole EA, LundstrÃ¶m A, Kelsell DP.	American Journal of Human Genetics	2013	Am J Hum Genet. 2013 Aug 8;93(2):330-5. doi: 10.1016/j.ajhg.2013.06.008. Epub 2013 Jul 3.	whole exome	none	nothing	Diffuse Nonepidermolytic Palmoplantar Keratoderma	18	0.666667	dominant	coding	0.00005-0.001	no	no	AQP5	104	yes	no	yes	yes	798
included in this review	Mutations in KIF11 cause autosomal-dominant microcephaly variably associated with congenital lymphedema and chorioretinopathy.	/pubmed/22284827	PMID:22284827 | PMCID:PMC3276660	22284827	Ostergaard P, Simpson MA, Mendola A, Vasudevan P, Connell FC, van Impel A, Moore AT, Loeys BL, Ghalamkarpour A, Onoufriadis A, Martinez-Corral I, Devery S, Leroy JG, van Laer L, Singer A, Bialer MG, McEntagart M, Quarrell O, Brice G, Trembath RC, Schulte-Merker S, Makinen T, et al.	American Journal of Human Genetics	2012	Am J Hum Genet. 2012 Feb 10;90(2):356-62. doi: 10.1016/j.ajhg.2011.12.018. Epub 2012 Jan 26.	whole exome	none	nothing	Microcephaly Variably Associated with Congenital Lymphedema and Chorioretinopathy	20	0.75	dominant	coding	0.00005-0.001	no	no	KIF11	207	yes	no	yes	no	3171
included in this review	Mutations of DEPDC5 cause autosomal dominant focal epilepsies.	/pubmed/23542701	PMID:23542701	23542701	Ishida S, Picard F, Rudolf G, NoÃ© E, Achaz G, Thomas P, Genton P, Mundwiller E, Wolff M, Marescaux C, Miles R, Baulac M, Hirsch E, Leguern E, Baulac S.	Nature Genetics	2013	Nat Genet. 2013 May;45(5):552-5. doi: 10.1038/ng.2601. Epub 2013 Mar 31.	whole exome	a type of in-house burden analysis	nothing	focal epilepsies	16	0.3125	dominant	LOF	<.00005	yes	yes	DEPDC5	19	yes	no	no	no	4785
included in this review	De novo mutations in the genome organizer CTCF cause intellectual disability.	/pubmed/23746550	PMID:23746550 | PMCID:PMC3710752	23746550	Gregor A, Oti M, Kouwenhoven EN, Hoyer J, Sticht H, Ekici AB, Kjaergaard S, Rauch A, Stunnenberg HG, Uebe S, Vasileiou G, Reis A, Zhou H, Zweier C.	American Journal of Human Genetics	2013	Am J Hum Genet. 2013 Jul 11;93(1):124-31. doi: 10.1016/j.ajhg.2013.05.007. Epub 2013 Jun 6.	whole exome	none	nothing	intellectual disability	400	0.0075	de novo	coding	0.00005-0.001	no	no	CTCF	111	no	no	no	yes	2184
included in this review	Haploinsufficiency of a spliceosomal GTPase encoded by EFTUD2 causes mandibulofacial dysostosis with microcephaly.	/pubmed/22305528	PMID:22305528 | PMCID:PMC3276671	22305528	Lines MA, Huang L, Schwartzentruber J, Douglas SL, Lynch DC, Beaulieu C, Guion-Almeida ML, Zechi-Ceide RM, Gener B, Gillessen-Kaesbach G, Nava C, Baujat G, Horn D, Kini U, Caliebe A, Alanay Y, Utine GE, Lev D, Kohlhase J, Grix AW, Lohmann DR, Hehr U, et al.	American Journal of Human Genetics	2012	Am J Hum Genet. 2012 Feb 10;90(2):369-77. doi: 10.1016/j.ajhg.2011.12.023. Epub 2012 Feb 2.	whole exome	a type of in-house burden analysis	nothing	Mandibulofacial Dysostosis with Microcephaly	12	0.75	de novo	LOF	<.00005	yes	no	EFTUD2	3	no	no	no	no	2919
included in this review	Mutations affecting components of the SWI/SNF complex cause Coffin-Siris syndrome.	/pubmed/22426308	PMID:22426308	22426308	Tsurusaki Y, Okamoto N, Ohashi H, Kosho T, Imai Y, Hibi-Ko Y, Kaname T, Naritomi K, Kawame H, Wakui K, Fukushima Y, Homma T, Kato M, Hiraki Y, Yamagata T, Yano S, Mizuno S, Sakazume S, Ishii T, Nagai T, Shiina M, Ogata K, et al.	Nature Genetics	2012	Nat Genet. 2012 Mar 18;44(4):376-8. doi: 10.1038/ng.2219.	whole exome	none	implicated in unrelated disease	Coffin-Siris syndrome	28	0.785714	de novo	coding	0.00005-0.001	no	no	SMARCB1 or SMARCA4 or SMARCA2 or SMARCE1 or ARID1A or ARID1B	1311	no	no	no	no	18969
included in this review	Mammalian target of rapamycin pathway mutations cause hemimegalencephaly and focal cortical dysplasia.	/pubmed/25599672	PMID:25599672 | PMCID:PMC4471336	25599672	D'Gama AM, Geng Y, Couto JA, Martin B, Boyle EA, LaCoursiere CM, Hossain A, Hatem NE, Barry BJ, Kwiatkowski DJ, Vinters HV, Barkovich AJ, Shendure J, Mathern GW, Walsh CA, Poduri A.	Annals of Neurology	2015	Ann Neurol. 2015 Apr;77(4):720-5. doi: 10.1002/ana.24357. Epub 2015 Feb 26.	subset of exome	none	some association with related phenotype	Hemimegalencephaly and Focal Cortical Dysplasia	53	0.0566038	dominant	LOF	.005-.01	no	no	DEPDC5	19	no	no	no	no	4785
included in this review	Mutations in potassium channel kcnd3 cause spinocerebellar ataxia type 19.	/pubmed/23280838	PMID:23280838	23280838	Duarri A, Jezierska J, Fokkens M, Meijer M, Schelhaas HJ, den Dunnen WF, van Dijk F, Verschuuren-Bemelmans C, Hageman G, van de Vlies P, KÃ¼sters B, van de Warrenburg BP, Kremer B, Wijmenga C, Sinke RJ, Swertz MA, Kampinga HH, Boddeke E, Verbeek DS.	Annals of Neurology	2012	Ann Neurol. 2012 Dec;72(6):870-80. doi: 10.1002/ana.23700.	whole exome	none	nothing	Spinocerebellar Ataxia Type 19	31	0.0967742	dominant	coding	0.00005-0.001	no	no	KCND3	124	yes	no	no	yes	1968
included in this review	Variants in GATA4 are a rare cause of familial and sporadic congenital diaphragmatic hernia.	/pubmed/23138528	PMID:23138528 | PMCID:PMC3570587	23138528	Yu L, Wynn J, Cheung YH, Shen Y, Mychaliska GB, Crombleholme TM, Azarow KS, Lim FY, Chung DH, Potoka D, Warner BW, Bucher B, Stolar C, Aspelund G, Arkovitz MS, Chung WK.	Human Genetics	2013	Hum Genet. 2013 Mar;132(3):285-92. doi: 10.1007/s00439-012-1249-0. Epub 2012 Nov 9.	whole exome	none	nothing	congenital diaphragmatic hernia	97	0.0206186	dominant	damaging	0.00005-0.001	no	no	GATA4	61	yes	no	no	no	1329
included in this review	Mutations in FAM111B cause hereditary fibrosing poikiloderma with tendon contracture, myopathy, and pulmonary fibrosis.	/pubmed/24268661	PMID:24268661 | PMCID:PMC3853004	24268661	Mercier S, KÃ¼ry S, Shaboodien G, Houniet DT, Khumalo NP, Bou-Hanna C, Bodak N, Cormier-Daire V, David A, Faivre L, Figarella-Branger D, Gherardi RK, Glen E, Hamel A, Laboisse C, Le Caignec C, Lindenbaum P, Magot A, Munnich A, Mussini JM, Pillay K, Rahman T, et al.	American Journal of Human Genetics	2013	Am J Hum Genet. 2013 Dec 5;93(6):1100-7. doi: 10.1016/j.ajhg.2013.10.013. Epub 2013 Nov 21.	whole exome	none	nothing	Hereditary Fibrosing Poikiloderma with Tendon Contracture, Myopathy, and Pulmonary Fibrosis	5	1	dominant	coding	0.00005-0.001	no	no	FAM111B	293	yes	no	no	yes	2205
included in this review	Mutations in PIK3R1 cause SHORT syndrome.	/pubmed/23810382	PMID:23810382 | PMCID:PMC3710754	23810382	Dyment DA, Smith AC, Alcantara D, Schwartzentruber JA, Basel-Vanagaite L, Curry CJ, Temple IK, Reardon W, Mansour S, Haq MR, Gilbert R, Lehmann OJ, Vanstone MR, Beaulieu CL; FORGE Canada Consortium, Majewski J, Bulman DE, O'Driscoll M, Boycott KM, Innes AM.	American Journal of Human Genetics	2013	Am J Hum Genet. 2013 Jul 11;93(1):158-66. doi: 10.1016/j.ajhg.2013.06.005. Epub 2013 Jun 27.	whole exome	none	implicated in unrelated disease	SHORT Syndrome	5	0.8	dominant	coding	0.00005-0.001	no	no	PIK3R1	190	yes	no	no	yes	2175
included in this review	Haploinsufficiency of SF3B4, a component of the pre-mRNA spliceosomal complex, causes Nager syndrome.	/pubmed/22541558	PMID:22541558 | PMCID:PMC3376638	22541558	Bernier FP, Caluseriu O, Ng S, Schwartzentruber J, Buckingham KJ, Innes AM, Jabs EW, Innis JW, Schuette JL, Gorski JL, Byers PH, Andelfinger G, Siu V, Lauzon J, Fernandez BA, McMillin M, Scott RH, Racher H; FORGE Canada Consortium, Majewski J, Nickerson DA, Shendure J, et al.	American Journal of Human Genetics	2012	Am J Hum Genet. 2012 May 4;90(5):925-33. doi: 10.1016/j.ajhg.2012.04.004. Epub 2012 Apr 26.	whole exome	a type of in-house burden analysis	nothing	Nager Syndrome	35	0.571429	dominant	LOF	<.00005	yes	no	SF3B4	1	yes	no	no	no	1275
included in this review	Missense mutations in the sodium-gated potassium channel gene KCNT1 cause severe autosomal dominant nocturnal frontal lobe epilepsy.	/pubmed/23086396	PMID:23086396	23086396	Heron SE, Smith KR, Bahlo M, Nobili L, Kahana E, Licchetta L, Oliver KL, Mazarib A, Afawi Z, Korczyn A, Plazzi G, Petrou S, Berkovic SF, Scheffer IE, Dibbens LM.	Nature Genetics	2012	Nat Genet. 2012 Nov;44(11):1188-90. doi: 10.1038/ng.2440. Epub 2012 Oct 21.	whole exome	none	nothing	severe autosomal dominant nocturnal frontal lobe epilepsy	109	0.0366972	dominant	damaging	0.00005-0.001	no	no	KCNT1	220	yes	no	yes	no	3708
included in this review	Missense mutations in ITPR1 cause autosomal dominant congenital nonprogressive spinocerebellar ataxia.	/pubmed/22986007	PMID:22986007 | PMCID:PMC3545966	22986007	Huang L, Chardon JW, Carter MT, Friend KL, Dudding TE, Schwartzentruber J, Zou R, Schofield PW, Douglas S, Bulman DE, Boycott KM.	Orphanet Journal of Rare Diseases	2012	Orphanet J Rare Dis. 2012 Sep 17;7:67. doi: 10.1186/1750-1172-7-67.	whole exome	none	some association with related phenotype	congenital nonprogressive spinocerebellar ataxia	2	1	dominant	coding	0.00005-0.001	no	no	ITPR1	543	yes	yes	yes	no	8232
included in this review	Mutations in the profilin 1 gene cause familial amyotrophic lateral sclerosis.	/pubmed/22801503	PMID:22801503 | PMCID:PMC3575525	22801503	Wu CH, Fallini C, Ticozzi N, Keagle PJ, Sapp PC, Piotrowska K, Lowe P, Koppers M, McKenna-Yasek D, Baron DM, Kost JE, Gonzalez-Perez P, Fox AD, Adams J, Taroni F, Tiloca C, Leclerc AL, Chafe SC, Mangroo D, Moore MJ, Zitzewitz JA, Xu ZS, et al.	Nature	2012	Nature. 2012 Aug 23;488(7412):499-503. doi: 10.1038/nature11280.	whole exome	none	nothing	amyotrophic lateral sclerosis	274	0.0255474	dominant	coding	0.00005-0.001	no	no	PFN1	35	yes	yes	yes	yes	423
included in this review	Identification of rare variants in TNNI3 with atrial fibrillation in a Chinese GeneID population.	/pubmed/26169204	PMID:26169204	26169204	Wang C, Wu M, Qian J, Li B, Tu X, Xu C, Li S, Chen S, Zhao Y, Huang Y, Shi L, Cheng X, Liao Y, Chen Q, Xia Y, Yao W, Wu G, Cheng M, Wang QK.	Molecular Genetics and Genomics	2015	Mol Genet Genomics. 2015 Jul 14. [Epub ahead of print]	whole exome	a type of in-house burden analysis	this gene has had some implication in this disease before	atrial fibrillation	1128	0.00443262	dominant	coding	<.00005	yes	yes	TNNI3	69	yes	no	no	no	633
included in this review	Keppen-Lubinsky syndrome is caused by mutations in the inwardly rectifying K+ channel encoded by KCNJ6.	/pubmed/25620207	PMID:25620207 | PMCID:PMC4320262	25620207	Masotti A, Uva P, Davis-Keppen L, Basel-Vanagaite L, Cohen L, Pisaneschi E, Celluzzi A, Bencivenga P, Fang M, Tian M, Xu X, Cappa M, Dallapiccola B.	American Journal of Human Genetics	2015	Am J Hum Genet. 2015 Feb 5;96(2):295-300. doi: 10.1016/j.ajhg.2014.12.011. Epub 2015 Jan 22.	whole exome	none	nothing	Keppen-Lubinsky Syndrome	3	1	de novo	LOF	<.00005	no	no	KCNJ6	1	no	no	no	no	1272
included in this review	Exome sequencing identifies 2 rare variants for low high-density lipoprotein cholesterol in an extended family.	/pubmed/22923419	PMID:22923419 | PMCID:PMC3515660	22923419	Reddy MV, Iatan I, Weissglas-Volkov D, Nikkola E, Haas BE, Juvonen M, Ruel I, Sinsheimer JS, Genest J, Pajukanta P.	Circulation-Cardiovascular Genetics	2012	Circ Cardiovasc Genet. 2012 Oct 1;5(5):538-46. doi: 10.1161/CIRCGENETICS.112.963264. Epub 2012 Aug 25. Erratum in: Circ Cardiovasc Genet. 2012 Dec;5(6):e60. Ruel, Miina Juvonen Isabelle [corrected to Juvonen, Miina]; Ruel, Miina Juvonen Isabelle [corrected to Ruel, Isabelle].	whole exome	gene-based analysis using a software package: SKAT, CMC, RVT1 or SOLAR	this gene has had some implication in this disease before	HDL levels	N/A	N/A	dominant	coding	.02-.05	yes	yes	ABCA1	716	yes	no	no	yes	6786
included in this review	Mutation of the PDGFRB gene as a cause of idiopathic basal ganglia calcification.	/pubmed/23255827	PMID:23255827	23255827	Nicolas G, Pottier C, MaltÃªte D, Coutant S, Rovelet-Lecrux A, Legallic S, Rousseau S, Vaschalde Y, Guyant-MarÃ©chal L, Augustin J, Martinaud O, Defebvre L, Krystkowiak P, Pariente J, Clanet M, Labauge P, Ayrignac X, Lefaucheur R, Le Ber I, FrÃ©bourg T, Hannequin D, Campion D.	Neurology	2013	Neurology. 2013 Jan 8;80(2):181-7. doi: 10.1212/WNL.0b013e31827ccf34. Epub 2012 Dec 19.	whole exome	none	nothing	idiopathic basal ganglia calcification	20	0.1	dominant	damaging	0.00005-0.001	no	no	PDGFRB	232	yes	no	yes	no	3321
included in this review	Mutations in ABCB6 cause dyschromatosis universalis hereditaria.	/pubmed/23519333	PMID:23519333	23519333	Zhang C, Li D, Zhang J, Chen X, Huang M, Archacki S, Tian Y, Ren W, Mei A, Zhang Q, Fang M, Su Z, Yin Y, Liu D, Chen Y, Cui X, Li C, Yang H, Wang Q, Wang J, Liu M, Deng Y.	Journal Of Investigative Dermatology	2013	J Invest Dermatol. 2013 Sep;133(9):2221-8. doi: 10.1038/jid.2013.145. Epub 2013 Mar 21.	whole exome	none	nothing	Dyschromatosis Universalis Hereditaria	7	0.428571	dominant	coding	0.00005-0.001	no	no	ABCB6	403	yes	yes	yes	yes	2529
included in this review	Germline mutations in NFKB2 implicate the noncanonical NF-ÎºB pathway in the pathogenesis of common variable immunodeficiency.	/pubmed/24140114	PMID:24140114 | PMCID:PMC3824125	24140114	Chen K, Coonrod EM, KumÃ¡novics A, Franks ZF, Durtschi JD, Margraf RL, Wu W, Heikal NM, Augustine NH, Ridge PG, Hill HR, Jorde LB, Weyrich AS, Zimmerman GA, Gundlapalli AV, Bohnsack JF, Voelkerding KV.	American Journal of Human Genetics	2013	Am J Hum Genet. 2013 Nov 7;93(5):812-24. doi: 10.1016/j.ajhg.2013.09.009. Epub 2013 Oct 17.	whole exome	none	nothing	Common Variable Immunodeficiency	34	0.0588235	dominant	LOF	0.00005-0.001	no	no	NFKB2	4	yes	no	no	yes	2703
included in this review	Germline mutations in SUFU cause Gorlin syndrome-associated childhood medulloblastoma and redefine the risk associated with PTCH1 mutations.	/pubmed/25403219	PMID:25403219	25403219	Smith MJ, Beetz C, Williams SG, Bhaskar SS, O'Sullivan J, Anderson B, Daly SB, Urquhart JE, Bholah Z, Oudit D, Cheesman E, Kelsey A, McCabe MG, Newman WG, Evans DG.	Journal of Clinical Oncology	2014	J Clin Oncol. 2014 Dec 20;32(36):4155-61. doi: 10.1200/JCO.2014.58.2569. Epub 2014 Nov 17.	whole exome	none	this gene has had some implication in this disease before	Gorlin Syndrome–Associated Childhood Medulloblastoma	24	0.125	dominant	LOF	0.00005-0.001	no	no	SUFU	1	yes	no	no	yes	1455
included in this review	Dominant missense mutations in ABCC9 cause CantÃº syndrome.	/pubmed/22610116	PMID:22610116	22610116	Harakalova M, van Harssel JJ, Terhal PA, van Lieshout S, Duran K, Renkens I, Amor DJ, Wilson LC, Kirk EP, Turner CL, Shears D, Garcia-Minaur S, Lees MM, Ross A, Venselaar H, Vriend G, Takanari H, Rook MB, van der Heyden MA, Asselbergs FW, Breur HM, Swinkels ME, et al.	Nature Genetics	2012	Nat Genet. 2012 May 18;44(7):793-6. doi: 10.1038/ng.2324.	whole exome	none	implicated in unrelated disease	Cantú syndrome	16	0.875	de novo	coding	0.00005-0.001	no	no	ABCC9	319	yes	no	no	yes	4650
included in this review	Mutations in DDX58, which encodes RIG-I, cause atypical Singleton-Merten syndrome.	/pubmed/25620203	PMID:25620203 | PMCID:PMC4320253	25620203	Jang MA, Kim EK, Now H, Nguyen NT, Kim WJ, Yoo JY, Lee J, Jeong YM, Kim CH, Kim OH, Sohn S, Nam SH, Hong Y, Lee YS, Chang SA, Jang SY, Kim JW, Lee MS, Lim SY, Sung KS, Park KT, Kim BJ, et al.	American Journal of Human Genetics	2015	Am J Hum Genet. 2015 Feb 5;96(2):266-74. doi: 10.1016/j.ajhg.2014.11.019. Epub 2015 Jan 22.	whole exome	none	nothing	Atypical Singleton-Merten Syndrome	101	0.019802	dominant	coding	0.00005-0.001	no	no	DDX58	321	yes	no	no	yes	2778
included in this review	Mutations in GNAL cause primary torsion dystonia.	/pubmed/23222958	PMID:23222958 | PMCID:PMC3530620	23222958	Fuchs T, Saunders-Pullman R, Masuho I, Luciano MS, Raymond D, Factor S, Lang AE, Liang TW, Trosch RM, White S, Ainehsazan E, HervÃ© D, Sharma N, Ehrlich ME, Martemyanov KA, Bressman SB, Ozelius LJ.	Nature Genetics	2013	Nat Genet. 2013 Jan;45(1):88-92. doi: 10.1038/ng.2496. Epub 2012 Dec 9.	whole exome	a type of in-house burden analysis	nothing	primary torsion dystonia	41	0.195122	dominant	coding	0.00005-0.001	yes	no	GNAL	58	yes	no	yes	yes	1377
included in this review	Mutations in KCTD1 cause scalp-ear-nipple syndrome.	/pubmed/23541344	PMID:23541344 | PMCID:PMC3617379	23541344	Marneros AG, Beck AE, Turner EH, McMillin MJ, Edwards MJ, Field M, de Macena Sobreira NL, Perez AB, Fortes JA, Lampe AK, Giovannucci Uzielli ML, Gordon CT, Plessis G, Le Merrer M, Amiel J, Reichenberger E, Shively KM, Cerrato F, Labow BI, Tabor HK, Smith JD, Shendure J, et al.	American Journal of Human Genetics	2013	Am J Hum Genet. 2013 Apr 4;92(4):621-6. doi: 10.1016/j.ajhg.2013.03.002. Epub 2013 Mar 28.	whole exome	none	nothing	Scalp-Ear-Nipple Syndrome	10	1	dominant	coding	0.00005-0.001	no	no	KCTD1	104	yes	no	yes	no	774
included in this review	Mutations in STX1B, encoding a presynaptic protein, cause fever-associated epilepsy syndromes.	/pubmed/25362483	PMID:25362483	25362483	Schubert J, Siekierska A, Langlois M, May P, Huneau C, Becker F, Muhle H, Suls A, Lemke JR, de Kovel CG, Thiele H, Konrad K, Kawalia A, Toliat MR, Sander T, RÃ¼schendorf F, Caliebe A, Nagel I, Kohl B, KecskÃ©s A, Jacmin M, Hardies K, et al.	Nature Genetics	2014	Nat Genet. 2014 Dec;46(12):1327-32. doi: 10.1038/ng.3130. Epub 2014 Nov 2.	whole exome	a type of in-house burden analysis	nothing	fever-associated epilepsy syndromes	451	0.0133038	dominant	coding	<.00005	yes	yes	STX1B	54	yes	yes	no	yes	867
included in this review	Mutations in SNRPB, encoding components of the core splicing machinery, cause cerebro-costo-mandibular syndrome.	/pubmed/25504470	PMID:25504470	25504470	Bacrot S, Doyard M, Huber C, Alibeu O, Feldhahn N, Lehalle D, Lacombe D, Marlin S, Nitschke P, Petit F, Vazquez MP, Munnich A, Cormier-Daire V.	Human Mutation	2015	Hum Mutat. 2015 Feb;36(2):187-90. doi: 10.1002/humu.22729. Epub 2014 Dec 11.	whole exome	none	this gene has had some implication in this disease before	Cerebro-Costo-Mandibular Syndrome	5	1	de novo	coding	0.00005-0.001	no	no	SNRPB	63	no	no	no	yes	723
included in this review	Truncating mutations in the last exon of NOTCH3 cause lateral meningocele syndrome.	/pubmed/25394726	PMID:25394726	25394726	Gripp KW, Robbins KM, Sobreira NL, Witmer PD, Bird LM, Avela K, Makitie O, Alves D, Hogue JS, Zackai EH, Doheny KF, Stabley DL, Sol-Church K.	American Journal Of Medical Genetics Part A	2015	Am J Med Genet A. 2015 Feb;167A(2):271-81. doi: 10.1002/ajmg.a.36863. Epub 2014 Nov 13.	whole exome	none	implicated in unrelated disease	Lateral Meningocele Syndrome	6	1	de novo	LOF	0.00005-0.001	no	no	NOTCH3	22	no	no	no	yes	6966
included in this review	Next-generation sequencing identifies transportin 3 as the causative gene for LGMD1F.	/pubmed/23667635	PMID:23667635 | PMCID:PMC3646821	23667635	Torella A, Fanin M, Mutarelli M, Peterle E, Del Vecchio Blanco F, Rispoli R, Savarese M, Garofalo A, Piluso G, Morandi L, Ricci G, Siciliano G, Angelini C, Nigro V.	PLoS One	2013	PLoS One. 2013 May 7;8(5):e63536. doi: 10.1371/journal.pone.0063536. Print 2013.	whole exome	none	nothing	Limb girdle muscular dystrophy 1F	65	0.0307692	dominant	coding	0.00005-0.001	no	no	TNPO3	211	yes	no	no	no	2772
included in this review	TMEM240 mutations cause spinocerebellar ataxia 21 with mental retardation and severe cognitive impairment.	/pubmed/25070513	PMID:25070513	25070513	Delplanque J, Devos D, Huin V, Genet A, Sand O, Moreau C, Goizet C, Charles P, Anheim M, Monin ML, BuÃ©e L, DestÃ©e A, Grolez G, Delmaire C, Dujardin K, Dellacherie D, Brice A, Stevanin G, Strubi-Vuillaume I, DÃ¼rr A, SablonniÃ¨re B.	Brain	2014	Brain. 2014 Oct;137(Pt 10):2657-63. doi: 10.1093/brain/awu202. Epub 2014 Jul 28.	whole exome	none	nothing	spinocerebellar ataxia 21 with mental retardation and severe cognitive impairment	369	0.0216802	dominant	coding	0.00005-0.001	no	no	TMEM240	19	yes	yes	yes	no	522
included in this review	Mutations in a TGF-Î² ligand, TGFB3, cause syndromic aortic aneurysms and dissections.	/pubmed/25835445	PMID:25835445 | PMCID:PMC4380321	25835445	Bertoli-Avella AM, Gillis E, Morisaki H, Verhagen JM, de Graaf BM, van de Beek G, Gallo E, Kruithof BP, Venselaar H, Myers LA, Laga S, Doyle AJ, Oswald G, van Cappellen GW, Yamanaka I, van der Helm RM, Beverloo B, de Klein A, Pardo L, Lammens M, Evers C, Devriendt K, et al.	Journal of the American College of Cardiology	2015	J Am Coll Cardiol. 2015 Apr 7;65(13):1324-36. doi: 10.1016/j.jacc.2015.01.040.	one gene	none	this gene has had some implication in this disease before	Syndromic Aortic Aneurysms and Dissections	471	0.0233546	dominant	coding	0.00005-0.001	no	no	TGFB3	102	yes	no	yes	yes	1239
included in this review	Identification of PRRT2 as the causative gene of paroxysmal kinesigenic dyskinesias.	/pubmed/22120146	PMID:22120146 | PMCID:PMC3235563	22120146	Wang JL, Cao L, Li XH, Hu ZM, Li JD, Zhang JG, Liang Y, San-A, Li N, Chen SQ, Guo JF, Jiang H, Shen L, Zheng L, Mao X, Yan WQ, Zhou Y, Shi YT, Ai SX, Dai MZ, Zhang P, Xia K, et al.	Brain	2011	Brain. 2011 Dec;134(Pt 12):3493-3501. doi: 10.1093/brain/awr289. Epub 2011 Nov 26.	whole exome	none	nothing	paroxysmal kinesigenic dyskinesias	5	1	dominant	coding	0.00005-0.001	no	no	PRRT2	133	yes	yes	yes	no	1185
included in this review	KLHL3 mutations cause familial hyperkalemic hypertension by impairing ion transport in the distal nephron.	/pubmed/22406640	PMID:22406640	22406640	Louis-Dit-Picard H, Barc J, Trujillano D, Miserey-Lenkei S, Bouatia-Naji N, Pylypenko O, Beaurain G, Bonnefond A, Sand O, Simian C, Vidal-Petiot E, Soukaseum C, Mandet C, Broux F, Chabre O, Delahousse M, Esnault V, Fiquet B, Houillier P, Bagnis CI, Koenig J, Konrad M, et al.	Nature Genetics	2012	Nat Genet. 2012 Mar 11;44(4):456-60, S1-3. doi: 10.1038/ng.2218. Erratum in: Nat Genet. 2012;44(5):609.	whole exome	a type of in-house burden analysis	nothing	familial hyperkalemic hypertension	45	0.355556	dominant	coding	0.00005-0.001	yes	no	KLHL3	157	yes	yes	yes	yes	1764
included in this review	Dysplastic spondylolysis is caused by mutations in the diastrophic dysplasia sulfate transporter gene.	/pubmed/26077908	PMID:26077908 | PMCID:PMC4491795	26077908	Cai T, Yang L, Cai W, Guo S, Yu P, Li J, Hu X, Yan M, Shao Q, Jin Y, Sun ZS, Luo ZJ.	Proceedings Of The National Academy Of Sciences Of The United States Of Ame	2015	Proc Natl Acad Sci U S A. 2015 Jun 30;112(26):8064-9. doi: 10.1073/pnas.1502454112. Epub 2015 Jun 15.	whole exome	none	some association with related phenotype	Dysplastic spondylolysis	31	0.0967742	dominant	in or near gene	0.00005-0.001	no	no	SLC26A2	383	yes	no	no	yes	2220
included in this review	De novo mutations in HCN1 cause early infantile epileptic encephalopathy.	/pubmed/24747641	PMID:24747641	24747641	Nava C, Dalle C, Rastetter A, Striano P, de Kovel CG, Nabbout R, CancÃ¨s C, Ville D, Brilstra EH, Gobbi G, Raffo E, Bouteiller D, Marie Y, Trouillard O, Robbiano A, Keren B, Agher D, Roze E, Lesage S, Nicolas A, Brice A, Baulac M, et al.	Nature Genetics	2014	Nat Genet. 2014 Jun;46(6):640-5. doi: 10.1038/ng.2952. Epub 2014 Apr 20.	whole exome	a type of in-house burden analysis	nothing	early infantile epileptic encephalopathy	196	0.0306122	de novo	coding	<.00005	yes	no	HCN1	129	no	no	no	yes	2673
included in this review	Exome sequencing identifies SMAD3 mutations as a cause of familial thoracic aortic aneurysm and dissection with intracranial and other arterial aneurysms.	/pubmed/21778426	PMID:21778426 | PMCID:PMC4115811	21778426	Regalado ES, Guo DC, Villamizar C, Avidan N, Gilchrist D, McGillivray B, Clarke L, Bernier F, Santos-Cortez RL, Leal SM, Bertoli-Avella AM, Shendure J, Rieder MJ, Nickerson DA; NHLBI GO Exome Sequencing Project, Milewicz DM.	Circulation Research	2011	Circ Res. 2011 Sep 2;109(6):680-6. doi: 10.1161/CIRCRESAHA.111.248161. Epub 2011 Jul 21.	whole exome	a type of in-house burden analysis	some association with related phenotype	Familial Thoracic Aortic Aneurysm and Dissection With Intracranial and Other Arterial Aneurysms	182	0.0274725	dominant	damaging	0.00005-0.001	yes	no	SMAD3	30	yes	yes	yes	no	1278
included in this review	De novo mutations in the autophagy gene WDR45 cause static encephalopathy of childhood with neurodegeneration in adulthood.	/pubmed/23435086	PMID:23435086	23435086	Saitsu H, Nishimura T, Muramatsu K, Kodera H, Kumada S, Sugai K, Kasai-Yoshida E, Sawaura N, Nishida H, Hoshino A, Ryujin F, Yoshioka S, Nishiyama K, Kondo Y, Tsurusaki Y, Nakashima M, Miyake N, Arakawa H, Kato M, Mizushima N, Matsumoto N.	Nature Genetics	2013	Nat Genet. 2013 Apr;45(4):445-9, 449e1. doi: 10.1038/ng.2562. Epub 2013 Feb 24.	whole exome	none	nothing	static encephalopathy of childhood with neurodegeneration in adulthood	5	1	de novo	coding	0.00005-0.001	no	no	WDR45	87	no	no	no	yes	1086
included in this review	De novo mutations in SLC35A2 encoding a UDP-galactose transporter cause early-onset epileptic encephalopathy.	/pubmed/24115232	PMID:24115232	24115232	Kodera H, Nakamura K, Osaka H, Maegaki Y, Haginoya K, Mizumoto S, Kato M, Okamoto N, Iai M, Kondo Y, Nishiyama K, Tsurusaki Y, Nakashima M, Miyake N, Hayasaka K, Sugahara K, Yuasa I, Wada Y, Matsumoto N, Saitsu H.	Human Mutation	2013	Hum Mutat. 2013 Dec;34(12):1708-14. doi: 10.1002/humu.22446. Epub 2013 Oct 15.	whole exome	none	this gene has had some implication in this disease before	early-onset epileptic encephalopathy	340	0.00882353	de novo	coding	0.00005-0.001	no	no	SLC35A2	77	no	no	no	yes	1191
included in this review	Sporadic infantile-onset spinocerebellar ataxia caused by missense mutations of the inositol 1,4,5-triphosphate receptor type 1 gene.	/pubmed/25794864	PMID:25794864	25794864	Sasaki M, Ohba C, Iai M, Hirabayashi S, Osaka H, Hiraide T, Saitsu H, Matsumoto N.	Journal of Neurology	2015	J Neurol. 2015 May;262(5):1278-84. doi: 10.1007/s00415-015-7705-8. Epub 2015 Mar 21.	whole exome	none	some association with related phenotype	Sporadic infantile-onset spinocerebellar ataxia	60	0.0666667	de novo	coding	0.00005-0.001	no	no	ITPR1	543	no	no	no	no	8232
included in this review	GRIN1 mutations cause encephalopathy with infantile-onset epilepsy, and hyperkinetic and stereotyped movement disorders.	/pubmed/25864721	PMID:25864721	25864721	Ohba C, Shiina M, Tohyama J, Haginoya K, Lerman-Sagie T, Okamoto N, Blumkin L, Lev D, Mukaida S, Nozaki F, Uematsu M, Onuma A, Kodera H, Nakashima M, Tsurusaki Y, Miyake N, Tanaka F, Kato M, Ogata K, Saitsu H, Matsumoto N.	Epilepsia	2015	Epilepsia. 2015 Jun;56(6):841-8. doi: 10.1111/epi.12987. Epub 2015 Apr 10.	subset of exome	none	this gene has had some implication in this disease before	encephalopathy with infantileonset epilepsy, and hyperkinetic and stereotyped movement disorders	88	0.0454545	de novo	coding	0.00005-0.001	no	no	GRIN1	117	no	no	no	no	2832
included in this review	Early onset epileptic encephalopathy caused by de novo SCN8A mutations.	/pubmed/24888894	PMID:24888894	24888894	Ohba C, Kato M, Takahashi S, Lerman-Sagie T, Lev D, Terashima H, Kubota M, Kawawaki H, Matsufuji M, Kojima Y, Tateno A, Goldberg-Stern H, Straussberg R, Marom D, Leshinsky-Silver E, Nakashima M, Nishiyama K, Tsurusaki Y, Miyake N, Tanaka F, Matsumoto N, Saitsu H.	Epilepsia	2014	Epilepsia. 2014 Jul;55(7):994-1000. doi: 10.1111/epi.12668. Epub 2014 Jun 2.	whole exome	none	this gene has had some implication in this disease before	Early onset epileptic encephalopathy	66	0.106061	de novo	damaging	0.00005-0.001	no	no	SCN8A	162	no	no	no	no	5943
included in this review	GABRA1 and STXBP1: novel genetic causes of Dravet syndrome.	/pubmed/24623842	PMID:24623842 | PMCID:PMC4001207	24623842	Carvill GL, Weckhuysen S, McMahon JM, Hartmann C, MÃ¸ller RS, Hjalgrim H, Cook J, Geraghty E, O'Roak BJ, Petrou S, Clarke A, Gill D, Sadleir LG, Muhle H, von Spiczak S, Nikanorova M, Hodgson BL, Gazina EV, Suls A, Shendure J, Dibbens LM, De Jonghe P, et al.	Neurology	2014	Neurology. 2014 Apr 8;82(14):1245-53. doi: 10.1212/WNL.0000000000000291. Epub 2014 Mar 12.	whole exome	none	some association with related phenotype	Dravet syndrome	80	0.05	dominant	coding	0.00005-0.001	no	no	GABRA1	62	no	no	no	yes	1371
included in this review	Exome Sequencing of Phenotypic Extremes Identifies CAV2 and TMC6 as Interacting Modifiers of Chronic Pseudomonas aeruginosa Infection in Cystic Fibrosis.	/pubmed/26047157	PMID:26047157 | PMCID:PMC4457883	26047157	Emond MJ, Louie T, Emerson J, Chong JX, Mathias RA, Knowles MR, Rieder MJ, Tabor HK, Nickerson DA, Barnes KC; NHLBI GO Exome Sequencing Project, Go L, Gibson RL, Bamshad MJ.	PLoS Genetics	2015	PLoS Genet. 2015 Jun;11(6):e1005273. doi: 10.1371/journal.pgen.1005273.	whole exome	gene-based analysis using a software package: SKAT, CMC, RVT1 or SOLAR	some association with related phenotype	Chronic Pseudomonas aeruginosa Infection in Cystic Fibrosis	65	N/A	dominant	coding	unclear, but assume 0.00005-0.001	yes	yes	TMC6	315	no	no	no	no	2418
included in this review	Missense mutations in TENM4, a regulator of axon guidance and central myelination, cause essential tremor.	/pubmed/26188006	PMID:26188006	26188006	Hor H, Francescatto L, Bartesaghi L, Ortega-Cubero S, Kousi M, Lorenzo-Betancor O, JimÃ©nez-JimÃ©nez FJ, Gironell A, ClarimÃ³n J, Drechsel O, AgÃºndez JA, Kenzelmann Broz D, Chiquet-Ehrismann R, LleÃ³ A, Coria F, GarcÃ­a-Martin E, Alonso-Navarro H, MartÃ­ MJ, Kulisevsky J, Hor CN, Ossowski S, Chrast R, et al.	Human Molecular Genetics	2015	Hum Mol Genet. 2015 Jul 17. doi:pii: ddv281. [Epub ahead of print]	whole exome	none	nothing	essential tremor	300	0.04	dominant	damaging	0.00005-0.001	no	no	TENM4	591	yes	no	no	yes	8310
included in this review	Rare coding variants in the phospholipase D3 gene confer risk for Alzheimer's disease.	/pubmed/24336208	PMID:24336208 | PMCID:PMC4050701	24336208	Cruchaga C, Karch CM, Jin SC, Benitez BA, Cai Y, Guerreiro R, Harari O, Norton J, Budde J, Bertelsen S, Jeng AT, Cooper B, Skorupa T, Carrell D, Levitch D, Hsu S, Choi J, Ryten M; UK Brain Expression Consortium, Hardy J, Ryten M, Trabzuni D, et al.	Nature	2014	Nature. 2014 Jan 23;505(7484):550-4. doi: 10.1038/nature12825. Epub 2013 Dec 11.	whole exome	gene-based analysis using a software package: SKAT, CMC, RVT1 or SOLAR	nothing	late-onset Alzheimer's disease	2507	0.0821699	dominant	coding	unclear, but assume 0.00005-0.001	yes	yes	PLD3	205	yes	no	no	yes	1473
included in this review	PIGA mutations cause early-onset epileptic encephalopathies and distinctive features.	/pubmed/24706016	PMID:24706016	24706016	Kato M, Saitsu H, Murakami Y, Kikuchi K, Watanabe S, Iai M, Miya K, Matsuura R, Takayama R, Ohba C, Nakashima M, Tsurusaki Y, Miyake N, Hamano S, Osaka H, Hayasaka K, Kinoshita T, Matsumoto N.	Neurology	2014	Neurology. 2014 May 6;82(18):1587-96. doi: 10.1212/WNL.0000000000000389. Epub 2014 Apr 4.	one gene	none	this gene has had some implication in this disease before	early-onset epileptic encephalopathies	171	0.0233918	dominant	damaging	0.00005-0.001	no	no	PIGA	34	yes	no	no	yes	1455
included in this review	CantÃº syndrome is caused by mutations in ABCC9.	/pubmed/22608503	PMID:22608503 | PMCID:PMC3370286	22608503	van Bon BW, Gilissen C, Grange DK, Hennekam RC, Kayserili H, Engels H, Reutter H, Ostergaard JR, Morava E, Tsiakas K, Isidor B, Le Merrer M, Eser M, Wieskamp N, de Vries P, Steehouwer M, Veltman JA, Robertson SP, Brunner HG, de Vries BB, Hoischen A.	American Journal of Human Genetics	2012	Am J Hum Genet. 2012 Jun 8;90(6):1094-101. doi: 10.1016/j.ajhg.2012.04.014. Epub 2012 May 17.	whole exome	none	implicated in unrelated disease	Cantú syndrome	14	0.785714	dominant	coding	0.00005-0.001	no	no	ABCC9	319	yes	no	no	no	4650
included in this review	Mutations in KCND3 cause spinocerebellar ataxia type 22.	/pubmed/23280837	PMID:23280837 | PMCID:PMC4085146	23280837	Lee YC, Durr A, Majczenko K, Huang YH, Liu YC, Lien CC, Tsai PC, Ichikawa Y, Goto J, Monin ML, Li JZ, Chung MY, Mundwiller E, Shakkottai V, Liu TT, Tesson C, Lu YC, Brice A, Tsuji S, Burmeister M, Stevanin G, Soong BW.	Annals of Neurology	2012	Ann Neurol. 2012 Dec;72(6):859-69. doi: 10.1002/ana.23701.	whole exome	none	nothing	Spinocerebellar Ataxia Type 22	163	0.0368098	dominant	coding	0.00005-0.001	no	no	KCND3	124	yes	no	yes	yes	1968
included in this review	A human homeotic transformation resulting from mutations in PLCB4 and GNAI3 causes auriculocondylar syndrome.	/pubmed/22560091	PMID:22560091 | PMCID:PMC3376493	22560091	Rieder MJ, Green GE, Park SS, Stamper BD, Gordon CT, Johnson JM, Cunniff CM, Smith JD, Emery SB, Lyonnet S, Amiel J, Holder M, Heggie AA, Bamshad MJ, Nickerson DA, Cox TC, Hing AV, Horst JA, Cunningham ML.	American Journal of Human Genetics	2012	Am J Hum Genet. 2012 May 4;90(5):907-14. doi: 10.1016/j.ajhg.2012.04.002. Erratum in: Am J Hum Genet. 2012 Aug 10;91(2):397. Am J Hum Genet. 2012 Jun 8;90(6):1116.	whole exome	none	nothing	Auriculocondylar Syndrome	8	0.625	dominant	coding	0.00005-0.001	no	no	PLCB4	273	yes	no	yes	yes	3585
included in this review	Exome sequencing identifies titin mutations causing hereditary myopathy with early respiratory failure (HMERF) in families of diverse ethnic origins.	/pubmed/23514108	PMID:23514108 | PMCID:PMC3610280	23514108	Toro C, OlivÃ© M, Dalakas MC, Sivakumar K, Bilbao JM, Tyndel F, Vidal N, Farrero E, Sambuughin N, Goldfarb LG.	BMC Neurology	2013	BMC Neurol. 2013 Mar 20;13:29. doi: 10.1186/1471-2377-13-29.	whole exome	none	implicated in unrelated disease	hereditary myopathy with early respiratory failure	46	0.0652174	dominant	coding	0.00005-0.001	no	no	TTN	Outlier	yes	no	no	no	107976
included in this review	PIK3R1 mutations cause syndromic insulin resistance with lipoatrophy.	/pubmed/23810378	PMID:23810378 | PMCID:PMC3710759	23810378	Thauvin-Robinet C, Auclair M, Duplomb L, Caron-Debarle M, Avila M, St-Onge J, Le Merrer M, Le Luyer B, HÃ©ron D, Mathieu-Dramard M, Bitoun P, Petit JM, Odent S, Amiel J, Picot D, Carmignac V, Thevenon J, Callier P, Laville M, Reznik Y, Fagour C, Nunes ML, et al.	American Journal of Human Genetics	2013	Am J Hum Genet. 2013 Jul 11;93(1):141-9. doi: 10.1016/j.ajhg.2013.05.019. Epub 2013 Jun 27.	whole exome	none	nothing	Syndromic Insulin Resistance with Lipoatrophy	19	0.421053	dominant	coding	0.00005-0.001	no	no	PIK3R1	190	yes	no	no	yes	2175
included in this review	Synaptotagmin 2 mutations cause an autosomal-dominant form of lambert-eaton myasthenic syndrome and nonprogressive motor neuropathy.	/pubmed/25192047	PMID:25192047 | PMCID:PMC4157148	25192047	Herrmann DN, Horvath R, Sowden JE, Gonzalez M, Sanchez-Mejias A, Guan Z, Whittaker RG, Almodovar JL, Lane M, Bansagi B, Pyle A, Boczonadi V, LochmÃ¼ller H, Griffin H, Chinnery PF, Lloyd TE, Littleton JT, Zuchner S.	American Journal of Human Genetics	2014	Am J Hum Genet. 2014 Sep 4;95(3):332-9. doi: 10.1016/j.ajhg.2014.08.007. Erratum in: Am J Hum Genet. 2014 Oct 2;95(4):472. Gonzales, Michael [corrected to Gonzalez, Michael].	whole exome	none	nothing	Autosomal-Dominant Form of Lambert-Eaton Myasthenic Syndrome and Nonprogressive Motor Neuropathy	2	1	dominant	coding	.005-.01	no	no	SYT2	110	yes	no	no	yes	1260
included in this review	Mutations in PIEZO2 cause Gordon syndrome, Marden-Walker syndrome, and distal arthrogryposis type 5.	/pubmed/24726473	PMID:24726473 | PMCID:PMC4067551	24726473	McMillin MJ, Beck AE, Chong JX, Shively KM, Buckingham KJ, Gildersleeve HI, Aracena MI, Aylsworth AS, Bitoun P, Carey JC, Clericuzio CL, Crow YJ, Curry CJ, Devriendt K, Everman DB, Fryer A, Gibson K, Giovannucci Uzielli ML, Graham JM Jr, Hall JG, Hecht JT, Heidenreich RA, et al.	American Journal of Human Genetics	2014	Am J Hum Genet. 2014 May 1;94(5):734-44. doi: 10.1016/j.ajhg.2014.03.015. Epub 2014 Apr 10.	whole exome	none	some association with related phenotype	Gordon Syndrome, Marden-Walker Syndrome, and Distal Arthrogryposis Type 5	42	0.833333	dominant	coding	.005-.01	no	no	PIEZO2	411	yes	no	yes	no	8259
included in this review	Mutations in the Matrin 3 gene cause familial amyotrophic lateral sclerosis.	/pubmed/24686783	PMID:24686783 | PMCID:PMC4000579	24686783	Johnson JO, Pioro EP, Boehringer A, Chia R, Feit H, Renton AE, Pliner HA, Abramzon Y, Marangi G, Winborn BJ, Gibbs JR, Nalls MA, Morgan S, Shoai M, Hardy J, Pittman A, Orrell RW, Malaspina A, Sidle KC, Fratta P, Harms MB, Baloh RH, et al.	Nature Neuroscience	2014	Nat Neurosci. 2014 May;17(5):664-6. doi: 10.1038/nn.3688. Epub 2014 Mar 30.	whole exome	none	some association with related phenotype	amyotrophic lateral sclerosis	205	0.0146341	dominant	coding	0.00005-0.001	no	no	MATR3	193	yes	no	no	yes	2544
included in this review	Exome sequencing in amyotrophic lateral sclerosis identifies risk genes and pathways.	/pubmed/25700176	PMID:25700176 | PMCID:PMC4437632	25700176	Cirulli ET, Lasseigne BN, Petrovski S, Sapp PC, Dion PA, Leblond CS, Couthouis J, Lu YF, Wang Q, Krueger BJ, Ren Z, Keebler J, Han Y, Levy SE, Boone BE, Wimbish JR, Waite LL, Jones AL, Carulli JP, Day-Williams AG, Staropoli JF, Xin WW, et al.	Science	2015	Science. 2015 Mar 27;347(6229):1436-41. doi: 10.1126/science.aaa3650. Epub 2015 Feb 19.	whole exome	a type of in-house burden analysis	nothing	amyotrophic lateral sclerosis	1318	0.0174507	dominant	damaging	.001-.005	yes	yes	TBK1	102	no	no	no	no	2190
included in this review	Rare variants in NR2F2 cause congenital heart defects in humans.	/pubmed/24702954	PMID:24702954 | PMCID:PMC3980509	24702954	Al Turki S, Manickaraj AK, Mercer CL, Gerety SS, Hitz MP, Lindsay S, D'Alessandro LC, Swaminathan GJ, Bentham J, Arndt AK, Low J, Breckpot J, Gewillig M, Thienpont B, Abdul-Khaliq H, Harnack C, Hoff K, Kramer HH, Schubert S, Siebert R, Toka O, Cosgrove C, et al.	American Journal of Human Genetics	2014	Am J Hum Genet. 2014 Apr 3;94(4):574-85. doi: 10.1016/j.ajhg.2014.03.007. Erratum in: Am J Hum Genet. 2014 Jul 3;95(1):126.	whole exome	based on mutation rate	nothing	congential heart defects	663	0.0120664	dominant	coding	.005-.01	yes	yes	NR2F2	45	yes	no	no	yes	1245
included in this review	Mutations in POGLUT1, encoding protein O-glucosyltransferase 1, cause autosomal-dominant Dowling-Degos disease.	/pubmed/24387993	PMID:24387993 | PMCID:PMC3882728	24387993	Basmanav FB, Oprisoreanu AM, Pasternack SM, Thiele H, Fritz G, Wenzel J, GrÃ¶ÃŸer L, Wehner M, Wolf S, Fagerberg C, Bygum A, AltmÃ¼ller J, RÃ¼tten A, Parmentier L, El Shabrawi-Caelen L, Hafner C, NÃ¼rnberg P, Kruse R, Schoch S, Hanneken S, Betz RC.	American Journal of Human Genetics	2014	Am J Hum Genet. 2014 Jan 2;94(1):135-43. doi: 10.1016/j.ajhg.2013.12.003.	whole exome	none	nothing	Dowling-Degos Disease	N/A	N/A	dominant	LOF	.001-.005	no	no	POGLUT1	18	no	no	no	yes	1179
included in this review	Loss-of-function variants in HIVEP2 are a cause of intellectual disability.	/pubmed/26153216	PMID:26153216	26153216	Srivastava S, Engels H, Schanze I, Cremer K, Wieland T, Menzel M, Schubach M, Biskup S, KreiÃŸ M, Endele S, Strom TM, Wieczorek D, Zenker M, Gupta S, Cohen J, Zink AM, Naidu S.	European Journal of Human Genetics	2015	Eur J Hum Genet. 2015 Jul 8. doi: 10.1038/ejhg.2015.151. [Epub ahead of print]	whole exome	none	this gene has had some implication in this disease before	intellectual disability	3	1	de novo	LOF	0.00005-0.001	no	no	HIVEP2	4	no	no	no	no	7341
included in this review	Rapid identification of mutations in GJC2 in primary lymphoedema using whole exome sequencing combined with linkage analysis with delineation of the phenotype.	/pubmed/21266381	PMID:21266381	21266381	Ostergaard P, Simpson MA, Brice G, Mansour S, Connell FC, Onoufriadis A, Child AH, Hwang J, Kalidas K, Mortimer PS, Trembath R, Jeffery S.	Journal of Medical Genetics	2011	J Med Genet. 2011 Apr;48(4):251-5. doi: 10.1136/jmg.2010.085563. Epub 2011 Jan 25.	subset of exome	none	this gene has had some implication in this disease before	primary lymphoedema	21	0.238095	dominant	coding	.001-.005	no	no	GJC2	89	yes	no	yes	no	1320
included in this review	Mutations in DNMT1 cause hereditary sensory neuropathy with dementia and hearing loss.	/pubmed/21532572	PMID:21532572 | PMCID:PMC3102765	21532572	Klein CJ, Botuyan MV, Wu Y, Ward CJ, Nicholson GA, Hammans S, Hojo K, Yamanishi H, Karpf AR, Wallace DC, Simon M, Lander C, Boardman LA, Cunningham JM, Smith GE, Litchy WJ, Boes B, Atkinson EJ, Middha S, B Dyck PJ, Parisi JE, Mer G, et al.	Nature Genetics	2011	Nat Genet. 2011 Jun;43(6):595-600. doi: 10.1038/ng.830. Epub 2011 May 1.	whole exome	none	nothing	hereditary sensory neuropathy with dementia and hearing loss	4	1	dominant	coding	0.00005-0.001	no	no	DNMT1	379	yes	yes	yes	yes	4899
included in this review	Aicardi-GoutiÃ¨res syndrome is caused by IFIH1 mutations.	/pubmed/24995871	PMID:24995871 | PMCID:PMC4085581	24995871	Oda H, Nakagawa K, Abe J, Awaya T, Funabiki M, Hijikata A, Nishikomori R, Funatsuka M, Ohshima Y, Sugawara Y, Yasumi T, Kato H, Shirai T, Ohara O, Fujita T, Heike T.	American Journal of Human Genetics	2014	Am J Hum Genet. 2014 Jul 3;95(1):121-5. doi: 10.1016/j.ajhg.2014.06.007.	whole exome	none	this gene has had some implication in this disease before	Aicardi-Goutie`res	3	1	de novo	coding	.001-.005	no	no	IFIH1	450	no	no	no	yes	3078
included in this review	De novo germline and postzygotic mutations in AKT3, PIK3R2 and PIK3CA cause a spectrum of related megalencephaly syndromes.	/pubmed/22729224	PMID:22729224 | PMCID:PMC3408813	22729224	RiviÃ¨re JB, Mirzaa GM, O'Roak BJ, Beddaoui M, Alcantara D, Conway RL, St-Onge J, Schwartzentruber JA, Gripp KW, Nikkel SM, Worthylake T, Sullivan CT, Ward TR, Butler HE, Kramer NA, Albrecht B, Armour CM, Armstrong L, Caluseriu O, Cytrynbaum C, Drolet BA, Innes AM, et al.	Nature Genetics	2012	Nat Genet. 2012 Jun 24;44(8):934-40. doi: 10.1038/ng.2331.	whole exome	based on mutation rate	implicated in unrelated disease	megalencephaly syndrome	2	1	de novo	coding	unclear, but assume 0.00005-0.001	yes	yes	AKT3	52	no	no	no	yes	1440
included in this review	Germline gain-of-function mutations in AFF4 cause a developmental syndrome functionally linking the super elongation complex and cohesin.	/pubmed/25730767	PMID:25730767 | PMCID:PMC4380798	25730767	Izumi K, Nakato R, Zhang Z, Edmondson AC, Noon S, Dulik MC, Rajagopalan R, Venditti CP, Gripp K, Samanich J, Zackai EH, Deardorff MA, Clark D, Allen JL, Dorsett D, Misulovin Z, Komata M, Bando M, Kaur M, Katou Y, Shirahige K, Krantz ID.	Nature Genetics	2015	Nat Genet. 2015 Apr;47(4):338-44. doi: 10.1038/ng.3229. Epub 2015 Mar 2.	whole exome	none	nothing	CHOPS syndrome: developmental syndrome functionally linking the super elongation complex and cohesin	3	1	de novo	coding	unclear, but assume 0.00005-0.001	no	no	AFF4	301	no	no	no	yes	3492
included in this review	De novo nonsense mutations in KAT6A, a lysine acetyl-transferase gene, cause a syndrome including microcephaly and global developmental delay.	/pubmed/25728775	PMID:25728775 | PMCID:PMC4375619	25728775	Arboleda VA, Lee H, Dorrani N, Zadeh N, Willis M, Macmurdo CF, Manning MA, Kwan A, Hudgins L, Barthelemy F, Miceli MC, Quintero-Rivera F, Kantarci S, Strom SP, Deignan JL; UCLA Clinical Genomics Center, Grody WW, Vilain E, Nelson SF.	American Journal of Human Genetics	2015	Am J Hum Genet. 2015 Mar 5;96(3):498-506. doi: 10.1016/j.ajhg.2015.01.017. Epub 2015 Feb 26.	whole exome	a type of in-house burden analysis	nothing	Syndrome Including Microcephaly and Global Developmental Delay	4	1	de novo	LOF	<.00005	yes	no	KAT6A	5	no	no	no	yes	6015
included in this review	Large-scale discovery of novel genetic causes of developmental disorders.	/pubmed/25533962	PMID:25533962	25533962	Deciphering Developmental Disorders Study.	Nature	2015	Nature. 2015 Mar 12;519(7542):223-8. doi: 10.1038/nature14135. Epub 2014 Dec 24.	whole exome	based on mutation rate	nothing	severe, undiagnosed developmental disorders	3101	0.00161238	de novo	LOF	.001-.005	yes	yes	ADNP	4	no	no	no	yes	3309
included in this review	Dominant mutations in KAT6A cause intellectual disability with recognizable syndromic features.	/pubmed/25728777	PMID:25728777 | PMCID:PMC4375419	25728777	Tham E, Lindstrand A, Santani A, Malmgren H, Nesbitt A, Dubbs HA, Zackai EH, Parker MJ, Millan F, Rosenbaum K, Wilson GN, Nordgren A.	American Journal of Human Genetics	2015	Am J Hum Genet. 2015 Mar 5;96(3):507-13. doi: 10.1016/j.ajhg.2015.01.016. Epub 2015 Feb 26.	whole exome	none	nothing	Intellectual Disability with Recognizable Syndromic Features	5	1	de novo	LOF	unclear, but assume 0.00005-0.001	no	no	KAT6A	5	no	no	no	no	6015
included in this review	Mutations in the DNA methyltransferase gene DNMT3A cause an overgrowth syndrome with intellectual disability.	/pubmed/24614070	PMID:24614070 | PMCID:PMC3981653	24614070	Tatton-Brown K, Seal S, Ruark E, Harmer J, Ramsay E, Del Vecchio Duarte S, Zachariou A, Hanks S, O'Brien E, Aksglaede L, Baralle D, Dabir T, Gener B, Goudie D, Homfray T, Kumar A, Pilz DT, Selicorni A, Temple IK, Van Maldergem L, Yachelevich N; Childhood Overgrowth Consortium, et al.	Nature Genetics	2014	Nat Genet. 2014 Apr;46(4):385-8. doi: 10.1038/ng.2917. Epub 2014 Mar 9. Erratum in: Nat Genet. 2014 Jun;46(6):657.	whole exome	a type of in-house burden analysis	implicated in unrelated disease	overgrowth syndrome with intellectual disability	152	0.0855263	de novo	coding	0.00005-0.001	yes	yes	DNMT3A	313	no	no	no	no	2739
included in this review	Mutations in the PP2A regulatory subunit B family genes PPP2R5B, PPP2R5C and PPP2R5D cause human overgrowth.	/pubmed/25972378	PMID:25972378	25972378	Loveday C, Tatton-Brown K, Clarke M, Westwood I, Renwick A, Ramsay E, Nemeth A, Campbell J, Joss S, Gardner M, Zachariou A, Elliott A, Ruark E, van Montfort R; Childhood Overgrowth Collaboration, Rahman N.	Human Molecular Genetics	2015	Hum Mol Genet. 2015 Sep 1;24(17):4775-9. doi: 10.1093/hmg/ddv182. Epub 2015 May 13.	whole exome	based on mutation rate	this gene has had some implication in this disease before	human overgrowth	263	0.0190114	de novo	coding	0.00005-0.001	yes	yes	PPP2R5D or PPP2R5C or PPP2R5B	361	no	no	no	no	4971
included in this review	De novo mutations in synaptic transmission genes including DNM1 cause epileptic encephalopathies.	/pubmed/25262651	PMID:25262651 | PMCID:PMC4185114	25262651	EuroEPINOMICS-RES Consortium; Epilepsy Phenome/Genome Project; Epi4K Consortium.	American Journal of Human Genetics	2014	Am J Hum Genet. 2014 Oct 2;95(4):360-70. doi: 10.1016/j.ajhg.2014.08.013. Epub 2014 Sep 25.	whole exome	based on mutation rate	nothing	Epileptic Encephalopathies	356	0.0140449	de novo	coding	unclear, but assume 0.00005-0.001	yes	yes	DNM1	133	no	no	no	no	2595
included in this review	De novo mutations in ATP1A3 cause alternating hemiplegia of childhood.	/pubmed/22842232	PMID:22842232 | PMCID:PMC3442240	22842232	Heinzen EL, Swoboda KJ, Hitomi Y, Gurrieri F, Nicole S, de Vries B, Tiziano FD, Fontaine B, Walley NM, Heavin S, Panagiotakaki E; European Alternating Hemiplegia of Childhood (AHC) Genetics Consortium; Biobanca e Registro Clinico per l'Emiplegia Alternante (I.B.AHC) Consortium; European Network for Research on Alternating Hemiplegia (ENRAH) for Small and Medium-sized Enterpriese (SMEs) Consortium…	Nature Genetics	2012	Nat Genet. 2012 Sep;44(9):1030-4. doi: 10.1038/ng.2358. Epub 2012 Jul 29.	whole exome	based on mutation rate	some association with related phenotype	alternating hemiplegia of childhood	105	0.780952	dominant	coding	unclear, but assume 0.00005-0.001	yes	yes	ATP1A3	170	yes	no	no	yes	3081
included in this review	Loss-of-function variants of SETD5 cause intellectual disability and the core phenotype of microdeletion 3p25.3 syndrome.	/pubmed/25138099	PMID:25138099	25138099	Kuechler A, Zink AM, Wieland T, LÃ¼decke HJ, Cremer K, Salviati L, Magini P, Najafi K, Zweier C, Czeschik JC, Aretz S, Endele S, Tamburrino F, Pinato C, Clementi M, Gundlach J, Maylahn C, Mazzanti L, Wohlleber E, Schwarzmayr T, Kariminejad R, Schlessinger A, et al.	European Journal of Human Genetics	2015	Eur J Hum Genet. 2015 Jun;23(6):753-60. doi: 10.1038/ejhg.2014.165. Epub 2014 Aug 20.	whole exome	none	nothing	intellectual disability	301	0.00664452	de novo	LOF	unclear, but assume 0.00005-0.001	no	no	SETD5	5	no	no	no	yes	4329
included in this review	Exome sequencing of extreme phenotypes identifies DCTN4 as a modifier of chronic Pseudomonas aeruginosa infection in cystic fibrosis.	/pubmed/22772370	PMID:22772370 | PMCID:PMC3702264	22772370	Emond MJ, Louie T, Emerson J, Zhao W, Mathias RA, Knowles MR, Wright FA, Rieder MJ, Tabor HK, Nickerson DA, Barnes KC; National Heart, Lung, and Blood Institute (NHLBI) GO Exome Sequencing Project; Lung GO, Gibson RL, Bamshad MJ.	Nature Genetics	2012	Nat Genet. 2012 Jul 8;44(8):886-9. doi: 10.1038/ng.2344.	whole exome	gene-based analysis using a software package: SKAT, CMC, RVT1 or SOLAR	nothing	chronic Pseudomonas aeruginosa infection in cystic fibrosis	43	0.27907	dominant	coding	.02-.05	yes	yes	DCTN4	150	no	no	no	no	1404
included in this review	Exome sequencing identifies rare LDLR and APOA5 alleles conferring risk for myocardial infarction.	/pubmed/25487149	PMID:25487149 | PMCID:PMC4319990	25487149	Do R, Stitziel NO, Won HH, JÃ¸rgensen AB, Duga S, Angelica Merlini P, Kiezun A, Farrall M, Goel A, Zuk O, Guella I, Asselta R, Lange LA, Peloso GM, Auer PL; NHLBI Exome Sequencing Project, Girelli D, Martinelli N, Farlow DN, DePristo MA, Roberts R, Stewart AF, et al.	Nature	2015	Nature. 2015 Feb 5;518(7537):102-6. doi: 10.1038/nature13917. Epub 2014 Dec 10.	whole exome	gene-based analysis using a software package: SKAT, CMC, RVT1 or SOLAR	some association with related phenotype	myocardial infarction	6721	0.0138372	dominant	coding	.005-.01	yes	yes	APOA5	142	no	no	no	no	1101
included in this review	Exome sequencing identifies novel rheumatoid arthritis-susceptible variants in the BTNL2.	/pubmed/23364395	PMID:23364395	23364395	Mitsunaga S, Hosomichi K, Okudaira Y, Nakaoka H, Kunii N, Suzuki Y, Kuwana M, Sato S, Kaneko Y, Homma Y, Kashiwase K, Azuma F, Kulski JK, Inoue I, Inoko H.	Journal of Human Genetics	2013	J Hum Genet. 2013 Apr;58(4):210-5. doi: 10.1038/jhg.2013.2. Epub 2013 Jan 31.	whole exome	a type of in-house burden analysis	some association with related phenotype	rheumatoid arthritis	67	N/A	dominant	coding	.05-0.1	yes	yes	BTNL2	175	no	no	no	no	1449
included in this review	Scan statistic-based analysis of exome sequencing data identifies FAN1 at 15q13.3 as a susceptibility gene for schizophrenia and autism.	/pubmed/24344280	PMID:24344280 | PMCID:PMC3890869	24344280	Ionita-Laza I, Xu B, Makarov V, Buxbaum JD, Roos JL, Gogos JA, Karayiorgou M.	Proceedings Of The National Academy Of Sciences Of The United States Of Ame	2014	Proc Natl Acad Sci U S A. 2014 Jan 7;111(1):343-8. doi: 10.1073/pnas.1309475110. Epub 2013 Dec 16.	subset of exome	gene-based analysis using a software package: SKAT, CMC, RVT1 or SOLAR	some association with related phenotype	schizophrenia and autism	719	N/A	dominant	coding	.005-.01	yes	yes	FAN1	461	no	no	no	no	3054
included in this review	Mutations in NOTCH2 cause Hajdu-Cheney syndrome, a disorder of severe and progressive bone loss.	/pubmed/21378985	PMID:21378985	21378985	Simpson MA, Irving MD, Asilmaz E, Gray MJ, Dafou D, Elmslie FV, Mansour S, Holder SE, Brain CE, Burton BK, Kim KH, Pauli RM, Aftimos S, Stewart H, Kim CA, Holder-Espinasse M, Robertson SP, Drake WM, Trembath RC.	Nature Genetics	2011	Nat Genet. 2011 Mar 6;43(4):303-5. doi: 10.1038/ng.779.	whole exome	none	some association with related phenotype	Hajdu-Cheney syndrome	15	0.933333	dominant	LOF	.001-.005	no	no	NOTCH2	7	yes	no	no	yes	7416
included in this review	Haploinsufficiency of TBK1 causes familial ALS and fronto-temporal dementia.	/pubmed/25803835	PMID:25803835	25803835	Freischmidt A, Wieland T, Richter B, Ruf W, Schaeffer V, MÃ¼ller K, Marroquin N, Nordin F, HÃ¼bers A, Weydt P, Pinto S, Press R, Millecamps S, Molko N, Bernard E, Desnuelle C, Soriani MH, Dorst J, Graf E, NordstrÃ¶m U, Feiler MS, Putz S, et al.	Nature Neuroscience	2015	Nat Neurosci. 2015 May;18(5):631-6. doi: 10.1038/nn.4000. Epub 2015 Mar 24.	whole exome	gene-based analysis using a software package: SKAT, CMC, RVT1 or SOLAR	this gene has had some implication in this disease before	amyotrophic lateral sclerosis	253	0.0513834	dominant	LOF	.005-.01	yes	yes	TBK1	8	yes	yes	yes	yes	2190
included in this review	Mutations in the ER-shaping protein reticulon 2 cause the axon-degenerative disorder hereditary spastic paraplegia type 12.	/pubmed/22232211	PMID:22232211 | PMCID:PMC3266795	22232211	Montenegro G, Rebelo AP, Connell J, Allison R, Babalini C, D'Aloia M, Montieri P, SchÃ¼le R, Ishiura H, Price J, Strickland A, Gonzalez MA, Baumbach-Reardon L, Deconinck T, Huang J, Bernardi G, Vance JM, Rogers MT, Tsuji S, De Jonghe P, Pericak-Vance MA, SchÃ¶ls L, et al.	Journal of Clinical Investigation	2012	J Clin Invest. 2012 Feb;122(2):538-44. doi: 10.1172/JCI60560. Epub 2012 Jan 9.	subset of exome	none	nothing	hereditary spastic paraplegia type 12	504	0.00793651	dominant	coding	0.00005-0.001	no	no	RTN2	213	yes	yes	yes	yes	1638
included in this review	TGFB2 mutations cause familial thoracic aortic aneurysms and dissections associated with mild systemic features of Marfan syndrome.	/pubmed/22772371	PMID:22772371 | PMCID:PMC4033668	22772371	Boileau C, Guo DC, Hanna N, Regalado ES, Detaint D, Gong L, Varret M, Prakash SK, Li AH, d'Indy H, Braverman AC, Grandchamp B, Kwartler CS, Gouya L, Santos-Cortez RL, Abifadel M, Leal SM, Muti C, Shendure J, Gross MS, Rieder MJ, Vahanian A, et al.	Nature Genetics	2012	Nat Genet. 2012 Jul 8;44(8):916-21. doi: 10.1038/ng.2348.	whole exome	a type of in-house burden analysis	nothing	familial thoracic aortic aneurysms and dissections associated with mild systemic features of Marfan syndrome	278	0.0143885	dominant	LOF	0.00005-0.001	yes	no	TGFB2	0	yes	yes	yes	yes	1329
included in this review	Exome sequencing identifies FUS mutations as a cause of essential tremor.	/pubmed/22863194	PMID:22863194 | PMCID:PMC3415547	22863194	Merner ND, Girard SL, Catoire H, Bourassa CV, Belzil VV, RiviÃ¨re JB, Hince P, Levert A, Dionne-Laporte A, Spiegelman D, Noreau A, Diab S, Szuto A, Fournier H, Raelson J, Belouchi M, Panisset M, Cossette P, DuprÃ© N, Bernard G, Chouinard S, Dion PA, et al.	American Journal of Human Genetics	2012	Am J Hum Genet. 2012 Aug 10;91(2):313-9. doi: 10.1016/j.ajhg.2012.07.002. Epub 2012 Aug 2.	whole exome	none	some association with related phenotype	essential tremor	271	0.0147601	dominant	coding	0.00005-0.001	no	no	FUS	160	yes	no	yes	yes	1581
included in this review	Familial pityriasis rubra pilaris is caused by mutations in CARD14.	/pubmed/22703878	PMID:22703878 | PMCID:PMC3397268	22703878	Fuchs-Telem D, Sarig O, van Steensel MA, Isakov O, Israeli S, Nousbeck J, Richard K, Winnepenninckx V, Vernooij M, Shomron N, Uitto J, Fleckman P, Richard G, Sprecher E.	American Journal of Human Genetics	2012	Am J Hum Genet. 2012 Jul 13;91(1):163-70. doi: 10.1016/j.ajhg.2012.05.010. Epub 2012 Jun 14.	whole exome	none	some association with related phenotype	Familial Pityriasis Rubra Pilaris	4	1	dominant	coding	0.00005-0.001	no	no	CARD14	476	yes	yes	yes	yes	3015
included in this review	Whole-exome sequencing reveals TopBP1 as a novel gene in idiopathic pulmonary arterial hypertension.	/pubmed/24702692	PMID:24702692 | PMCID:PMC4225850	24702692	de Jesus Perez VA, Yuan K, Lyuksyutova MA, Dewey F, Orcholski ME, Shuffle EM, Mathur M, Yancy L Jr, Rojas V, Li CG, Cao A, Alastalo TP, Khazeni N, Cimprich KA, Butte AJ, Ashley E, Zamanian RT.	American Journal Of Respiratory And Critical Care Medicine	2014	Am J Respir Crit Care Med. 2014 May 15;189(10):1260-72. doi: 10.1164/rccm.201310-1749OC.	whole exome	none	nothing	Idiopathic Pulmonary Arterial Hypertension	12	0.666667	dominant	conserved coding	.05-0.1	no	no	TOPBP1	N/A	no	no	no	yes	4569
included in this review	COPA mutations impair ER-Golgi transport and cause hereditary autoimmune-mediated lung disease and arthritis.	/pubmed/25894502	PMID:25894502 | PMCID:PMC4513663	25894502	Watkin LB, Jessen B, Wiszniewski W, Vece TJ, Jan M, Sha Y, Thamsen M, Santos-Cortez RL, Lee K, Gambin T, Forbes LR, Law CS, Stray-Pedersen A, Cheng MH, Mace EM, Anderson MS, Liu D, Tang LF, Nicholas SK, Nahmod K, Makedonas G, Canter DL, et al.	Nature Genetics	2015	Nat Genet. 2015 Jun;47(6):654-60. doi: 10.1038/ng.3279. Epub 2015 Apr 20.	whole exome	none	nothing	hereditary autoimmune-mediated lung disease and arthritis	5	1	dominant	damaging	unclear, but assume 0.00005-0.001	no	no	COPA	146	yes	yes	no	yes	3702
included in this review	Gain-of-function mutations in the phosphatidylserine synthase 1 (PTDSS1) gene cause Lenz-Majewski syndrome.	/pubmed/24241535	PMID:24241535	24241535	Sousa SB, Jenkins D, Chanudet E, Tasseva G, Ishida M, Anderson G, Docker J, Ryten M, Sa J, Saraiva JM, Barnicoat A, Scott R, Calder A, Wattanasirichaigoon D, Chrzanowska K, SimandlovÃ¡ M, Van Maldergem L, Stanier P, Beales PL, Vance JE, Moore GE.	Nature Genetics	2014	Nat Genet. 2014 Jan;46(1):70-6. doi: 10.1038/ng.2829. Epub 2013 Nov 17.	whole exome	none	nothing	Lenz-Majewski syndrome	5	1	de novo	coding	unclear, but assume 0.00005-0.001	no	no	PTDSS1	117	no	no	no	yes	1422
included in this review	Dominant De Novo Mutations in GJA1 Cause Erythrokeratodermia Variabilis et Progressiva, without Features of Oculodentodigital Dysplasia.	/pubmed/25398053	PMID:25398053 | PMCID:PMC4430428	25398053	Boyden LM, Craiglow BG, Zhou J, Hu R, Loring EC, Morel KD, Lauren CT, Lifton RP, Bilguvar K; Yale Center for Mendelian Genomics, Paller AS, Choate KA.	Journal Of Investigative Dermatology	2015	J Invest Dermatol. 2015 Jun;135(6):1540-7. doi: 10.1038/jid.2014.485. Epub 2014 Nov 14.	whole exome	none	implicated in unrelated disease		3	1	de novo	coding	0.00005-0.001	no	no	GJA1	94	no	no	no	yes	1149
analysis is focused on single sites	708 Common and 2010 rare DISC1 locus variants identified in 1542 subjects: analysis for association with psychiatric disorder and cognitive traits.	/pubmed/23732877	PMID:23732877 | PMCID:PMC4031635	23732877	Thomson	Mol Psychiatry	2014
analysis is focused on single sites	A corin variant identified in hypertensive patients that alters cytoplasmic tail and reduces cell surface expression and activity.	/pubmed/25488193	PMID:25488193 | PMCID:PMC4260221	25488193	Zhang	Sci Rep	2014
analysis is focused on single sites	A de novo ADCY5 mutation causes early-onset autosomal dominant chorea and dystonia.	/pubmed/25545163	PMID:25545163	25545163	Carapito	Mov Disord	2015
analysis is focused on single sites	A de novo gain-of-function mutation in SCN11A causes loss of pain perception.	/pubmed/24036948	PMID:24036948	24036948	Leipold	Nat Genet	2013
analysis is focused on single sites	A De Novo Mutation in TEAD1 Causes Non-X-Linked Aicardi Syndrome.	/pubmed/26091538	PMID:26091538	26091538	Schrauwen	Invest Ophthalmol Vis Sci	2015
analysis is focused on single sites	A dominant mutation in FBXO38 causes distal spinal muscular atrophy with calf predominance.	/pubmed/24207122	PMID:24207122 | PMCID:PMC3824115	24207122	Sumner	Am J Hum Genet	2013
analysis is focused on single sites	A dominant STIM1 mutation causes Stormorken syndrome.	/pubmed/24619930	PMID:24619930	24619930	Misceo	Hum Mutat	2014
analysis is focused on single sites	A G613A missense in the Hutchinson's progeria lamin A/C gene causes a lone, autosomal dominant atrioventricular block.	/pubmed/25469153	PMID:25469153 | PMCID:PMC4251685	25469153	Villa	Immun Ageing	2014
analysis is focused on single sites	A germline mutation in SRRM2, a splicing factor gene, is implicated in papillary thyroid carcinoma predisposition.	/pubmed/26135620	PMID:26135620 | PMCID:PMC4488885	26135620	Tomsic	Sci Rep	2015
analysis is focused on single sites	A human immunodeficiency caused by mutations in the PIK3R1 gene.	/pubmed/25133428	PMID:25133428 | PMCID:PMC4153704	25133428	Deau	J Clin Invest	2014
analysis is focused on single sites	A missense mutation in KCTD17 causes autosomal dominant myoclonus-dystonia.	/pubmed/25983243	PMID:25983243 | PMCID:PMC4457957	25983243	Mencacci	Am J Hum Genet	2015
analysis is focused on single sites	A missense mutation in myelin oligodendrocyte glycoprotein as a cause of familial narcolepsy with cataplexy.	/pubmed/21907016	PMID:21907016 | PMCID:PMC3169816	21907016	Hor	Am J Hum Genet	2011
analysis is focused on single sites	A mutation in the 5'-UTR of IFITM5 creates an in-frame start codon and causes autosomal-dominant osteogenesis imperfecta type V with hyperplastic callus.	/pubmed/22863195	PMID:22863195 | PMCID:PMC3415541	22863195	Semler	Am J Hum Genet	2012
analysis is focused on single sites	A mutation in VPS35, encoding a subunit of the retromer complex, causes late-onset Parkinson disease.	/pubmed/21763483	PMID:21763483 | PMCID:PMC3135812	21763483	Zimprich	Am J Hum Genet	2011
analysis is focused on single sites	A noncoding, regulatory mutation implicates HCFC1 in nonsyndromic intellectual disability.	/pubmed/23000143	PMID:23000143 | PMCID:PMC3484651	23000143	Huang	Am J Hum Genet	2012
analysis is focused on single sites	A novel frameshift mutation in FGF14 causes an autosomal dominant episodic ataxia.	/pubmed/25566820	PMID:25566820	25566820	Choquet	Neurogenetics	2015
analysis is focused on single sites	A novel mutation in VCP causes Charcot-Marie-Tooth Type 2 disease.	/pubmed/25125609	PMID:25125609 | PMCID:PMC4208462	25125609	Gonzalez	Brain	2014
analysis is focused on single sites	A novel rearrangement of occludin causes brain calcification and renal dysfunction.	/pubmed/23793442	PMID:23793442	23793442	LeBlanc	Hum Genet	2013
analysis is focused on single sites	A novel recurrent mutation in ATP1A3 causes CAPOS syndrome.	/pubmed/24468074	PMID:24468074 | PMCID:PMC3937150	24468074	Demos	Orphanet J Rare Dis	2014
analysis is focused on single sites	A novel splice mutation in PLS3 causes X-linked early onset low-turnover osteoporosis.	/pubmed/25209159	PMID:25209159	25209159	Laine	J Bone Miner Res	2015
analysis is focused on single sites	A novel variant in TBX20 (p.D176N) identified by whole-exome sequencing in combination with a congenital heart disease related gene filter is associated with familial atrial septal defect.	/pubmed/25183037	PMID:25183037 | PMCID:PMC4162884	25183037	Liu JJ	J Zhejiang Univ Sci B	2014
analysis is focused on single sites	A novel variant of FGFR3 causes proportionate short stature.	/pubmed/25777271	PMID:25777271	25777271	Kant	Eur J Endocrinol	2015
analysis is focused on single sites	A paired RNAi and RabGAP overexpression screen identifies Rab11 as a regulator of Î²-amyloid production.	/pubmed/24373285	PMID:24373285 | PMCID:PMC4004174	24373285	Udayar	Cell Rep	2013
analysis is focused on single sites	A recurrent copy number variation of the NEB triplicate region: only revealed by the targeted nemaline myopathy CGH array.	/pubmed/26197980	PMID:26197980	26197980	Kiiski	Eur J Hum Genet	2015
analysis is focused on single sites	A recurrent de novo mutation in KCNC1 causes progressive myoclonus epilepsy.	/pubmed/25401298	PMID:25401298 | PMCID:PMC4281260	25401298	Muona	Nat Genet	2015
analysis is focused on single sites	A single recurrent mutation in the 5'-UTR of IFITM5 causes osteogenesis imperfecta type V.	/pubmed/22863190	PMID:22863190 | PMCID:PMC3415533	22863190	Cho	Am J Hum Genet	2012
analysis is focused on single sites	A specific IFIH1 gain-of-function mutation causes Singleton-Merten syndrome.	/pubmed/25620204	PMID:25620204 | PMCID:PMC4320263	25620204	Rutsch	Am J Hum Genet	2015
analysis is focused on single sites	Assessment of 2q23.1 microdeletion syndrome implicates MBD5 as a single causal locus of intellectual disability, epilepsy, and autism spectrum disorder.	/pubmed/21981781	PMID:21981781 | PMCID:PMC3188839	21981781	Talkowski	Am J Hum Genet	2011
analysis is focused on single sites	CACNA1B mutation is linked to unique myoclonus-dystonia syndrome.	/pubmed/25296916	PMID:25296916	25296916	Groen	Hum Mol Genet	2015
analysis is focused on single sites	Characterization of an autosomal dominant bleeding disorder caused by a thrombomodulin mutation.	/pubmed/25564403	PMID:25564403 | PMCID:PMC4342361	25564403	Dargaud	Blood	2015
analysis is focused on single sites	Cole-Carpenter syndrome is caused by a heterozygous missense mutation in P4HB.	/pubmed/25683117	PMID:25683117 | PMCID:PMC4375435	25683117	Rauch	Am J Hum Genet	2015
analysis is focused on single sites	Does p.Q247X in TRIM63 cause human hypertrophic cardiomyopathy?	/pubmed/24436435	PMID:24436435	24436435	Ploski	Circ Res	2014
analysis is focused on single sites	Dominant GDAP1 founder mutation is a common cause of axonal Charcot-Marie-Tooth disease in Finland.	/pubmed/23456260	PMID:23456260	23456260	Auranen	Neurogenetics	2013
analysis is focused on single sites	Enriching rare variants using family-specific linkage information.	/pubmed/22373363	PMID:22373363 | PMCID:PMC3287923	22373363	Shi	BMC Proc	2011
analysis is focused on single sites	Exome sequencing and subsequent association studies identify five amino acid-altering variants influencing human height.	/pubmed/21959382	PMID:21959382	21959382	Kim JJ	Hum Genet	2012
analysis is focused on single sites	Exome sequencing identified a missense mutation of EPS8L3 in Marie Unna hereditary hypotrichosis.	/pubmed/23099647	PMID:23099647 | PMCID:PMC3512347	23099647	Zhang X	J Med Genet	2012
analysis is focused on single sites	Exome sequencing identifies a new candidate mutation for susceptibility to diabetes in a family with highly aggregated type 2 diabetes.	/pubmed/23499280	PMID:23499280	23499280	Tanaka D	Mol Genet Metab	2013
analysis is focused on single sites	Exome sequencing identifies a novel heterozygous TGFB3 mutation in a disorder overlapping with Marfan and Loeys-Dietz syndrome.	/pubmed/26184463	PMID:26184463	26184463	Kuechler	Mol Cell Probes	2015
analysis is focused on single sites	Exome sequencing identifies a novel multiple sclerosis susceptibility variant in the TYK2 gene.	/pubmed/22744673	PMID:22744673 | PMCID:PMC3405256	22744673	Dyment DA	Neurology	2012
analysis is focused on single sites	Exome sequencing identifies a recurrent de novo ZSWIM6 mutation associated with acromelic frontonasal dysostosis.	/pubmed/25105228	PMID:25105228 | PMCID:PMC4129399	25105228	Smith JD	Am J Hum Genet	2014
analysis is focused on single sites	Exome sequencing identifies KIAA1377 and C5orf42 as susceptibility genes for monomelic amyotrophy.	/pubmed/22264561	PMID:22264561	22264561	Lim YM	Neuromuscul Disord	2012
analysis is focused on single sites	Exome sequencing of a family with lone, autosomal dominant atrial flutter identifies a rare variation in ABCB4 significantly enriched in cases.	/pubmed/25888430	PMID:25888430 | PMCID:PMC4342200	25888430	MaciÄ…g A	BMC Genet	2015
analysis is focused on single sites	Exome sequencing reveals CCDC111 mutation associated with high myopia.	/pubmed/23579484	PMID:23579484	23579484	Zhao F	Hum Genet	2013
analysis is focused on single sites	Exome sequencing reveals mutation in GJA1 as a cause of keratoderma-hypotrichosis-leukonychia totalis syndrome.	/pubmed/25168385	PMID:25168385	25168385	Wang H	Hum Mol Genet	2015
analysis is focused on single sites	Exome sequencing reveals riboflavin transporter mutations as a cause of motor neuron disease.	/pubmed/22740598	PMID:22740598 | PMCID:PMC3437022	22740598	Johnson JO	Brain	2012
analysis is focused on single sites	Exomic sequencing of immune-related genes reveals novel candidate variants associated with alopecia universalis.	/pubmed/23326468	PMID:23326468 | PMCID:PMC3543254	23326468	Lee	PLoS One	2013
analysis is focused on single sites	Extended haplotype association study in Crohn's disease identifies a novel, Ashkenazi Jewish-specific missense mutation in the NF-ÎºB pathway gene, HEATR3.	/pubmed/23615072	PMID:23615072 | PMCID:PMC3785105	23615072	Zhang	Genes Immun	2013
analysis is focused on single sites	Functional variants of POC5 identified in patients with idiopathic scoliosis.	/pubmed/25642776	PMID:25642776 | PMCID:PMC4362221	25642776	Patten	J Clin Invest	2015
analysis is focused on single sites	G51D Î±-synuclein mutation causes a novel parkinsonian-pyramidal syndrome.	/pubmed/23526723	PMID:23526723	23526723	Lesage	Ann Neurol	2013
analysis is focused on single sites	Gain-of-function mutation of the SCN5A gene causes exercise-induced polymorphic ventricular arrhythmias.	/pubmed/25210054	PMID:25210054	25210054	Swan	Circ Cardiovasc Genet	2014
analysis is focused on single sites	Genetic mapping and exome sequencing identify 2 mutations associated with stroke protection in pediatric patients with sickle cell anemia.	/pubmed/23422753	PMID:23422753 | PMCID:PMC3630835	23422753	Flanagan JM	Blood	2013
analysis is focused on single sites	Î±1-A680T variant in GUCY1A3 as a candidate conferring protection from pulmonary hypertension among Kyrgyz highlanders.	/pubmed/25373139	PMID:25373139	25373139	Wilkins	Circ Cardiovasc Genet	2014
analysis is focused on single sites	Identification and biochemical analysis of a novel APOB mutation that causes autosomal dominant hypercholesterolemia.	/pubmed/24498611	PMID:24498611 | PMCID:PMC3865582	24498611	Thomas	Mol Genet Genomic Med	2013
analysis is focused on single sites	Identification and functional analysis of a SLC33A1: c.339T>G (p.Ser113Arg) variant in the original SPG42 family.	/pubmed/25402622	PMID:25402622	25402622	Mao	Hum Mutat	2015
analysis is focused on single sites	Identification and Functional Characterization of a Novel CACNA1C-Mediated Cardiac Disorder Characterized by Prolonged QT Intervals with Hypertrophic Cardiomyopathy, Congenital Heart Defects, and Sudden Cardiac Death.	/pubmed/26253506	PMID:26253506	26253506	Boczek	Circ Arrhythm Electrophysiol	2015
analysis is focused on single sites	Identification of a human synaptotagmin-1 mutation that perturbs synaptic vesicle cycling.	/pubmed/25705886	PMID:25705886 | PMCID:PMC4396464	25705886	Baker	J Clin Invest	2015
analysis is focused on single sites	Identification of a Mutation in FGF23 Involved in Mandibular Prognathism.	/pubmed/26059428	PMID:26059428 | PMCID:PMC4462018	26059428	Chen	Sci Rep	2015
analysis is focused on single sites	Identification of a novel de novo deletion in RAF1 associated with biventricular hypertrophy in Noonan syndrome.	/pubmed/24782337	PMID:24782337	24782337	Sana	Am J Med Genet A	2014
analysis is focused on single sites	Identification of a novel GJA3 mutation in congenital nuclear cataract.	/pubmed/25635993	PMID:25635993	25635993	Yuan	Optom Vis Sci	2015
analysis is focused on single sites	Identification of a novel missense mutation in the WFS1 gene as a cause of autosomal dominant nonsyndromic sensorineural hearing loss in all-frequencies.	/pubmed/25250959	PMID:25250959	25250959	Bai	Am J Med Genet A	2014
analysis is focused on single sites	Identification of a rare coding variant in complement 3 associated with age-related macular degeneration.	/pubmed/24036949	PMID:24036949 | PMCID:PMC3812337	24036949	Zhan	Nat Genet	2013
analysis is focused on single sites	Identification of novel single nucleotide polymorphisms associated with acute respiratory distress syndrome by exome-seq.	/pubmed/25372662	PMID:25372662 | PMCID:PMC4221189	25372662	Shortt K	PLoS One	2014
analysis is focused on single sites	Identification of RNF213 as a susceptibility gene for moyamoya disease and its possible role in vascular development.	/pubmed/21799892	PMID:21799892 | PMCID:PMC3140517	21799892	Liu	PLoS One	2011
analysis is focused on single sites	Linkage mapping and whole exome sequencing identify a shared variant in CX3CR1 in a large multi-generation family.	/pubmed/24998320	PMID:24998320	24998320	Feldman GJ	J Arthroplasty	2014
analysis is focused on single sites	LMX1B mutations cause hereditary FSGS without extrarenal involvement.	/pubmed/23687361	PMID:23687361 | PMCID:PMC3736714	23687361	Boyer	J Am Soc Nephrol	2013
analysis is focused on single sites	Molecular basis of a linkage peak: exome sequencing and family-based analysis identify a rare genetic variant in the ADIPOQ gene in the IRAS Family Study.	/pubmed/20688759	PMID:20688759 | PMCID:PMC2947405	20688759	Bowden DW	Hum Mol Genet	2010
analysis is focused on single sites	Mutant SNAP25B causes myasthenia, cortical hyperexcitability, ataxia, and intellectual disability.	/pubmed/25381298	PMID:25381298 | PMCID:PMC4277673	25381298	Shen	Neurology	2014
analysis is focused on single sites	Mutations at a single codon in Mad homology 2 domain of SMAD4 cause Myhre syndrome.	/pubmed/22158539	PMID:22158539	22158539	Le	Nat Genet	2011
analysis is focused on single sites	Mutations in the gene DNAJC5 cause autosomal dominant Kufs disease in a proportion of cases: study of the Parry family and 8 other families.	/pubmed/22235333	PMID:22235333 | PMCID:PMC3250487	22235333	Velinov	PLoS One	2012
analysis is focused on single sites	Next generation sequencing uncovers a missense mutation in COL4A1 as the cause of familial retinal arteriolar tortuosity.	/pubmed/25228067	PMID:25228067	25228067	Zenteno	Graefes Arch Clin Exp Ophthalmol	2014
analysis is focused on single sites	Next-generation sequencing reveals deep intronic cryptic ABCC8 and HADH splicing founder mutations causing hyperinsulinism by pseudoexon activation.	/pubmed/23273570	PMID:23273570 | PMCID:PMC3542457	23273570	Flanagan	Am J Hum Genet	2013
analysis is focused on single sites	Novel FOXF1 deep intronic deletion causes lethal lung developmental disorder, alveolar capillary dysplasia with misalignment of pulmonary veins.	/pubmed/23943206	PMID:23943206 | PMCID:PMC4123314	23943206	Szafranski	Hum Mutat	2013
analysis is focused on single sites	OTX2 duplication is implicated in hemifacial microsomia.	/pubmed/24816892	PMID:24816892 | PMCID:PMC4016008	24816892	Zielinski	PLoS One	2014
analysis is focused on single sites	OTX2 mutations cause autosomal dominant pattern dystrophy of the retinal pigment epithelium.	/pubmed/25293953	PMID:25293953	25293953	Vincent	J Med Genet	2014
analysis is focused on single sites	Protective variant for hippocampal atrophy identified by whole exome sequencing.	/pubmed/25559091	PMID:25559091 | PMCID:PMC4387567	25559091	Nho K	Ann Neurol	2015
analysis is focused on single sites	Recurrent de novo mutations in PACS1 cause defective cranial-neural-crest migration and define a recognizable intellectual-disability syndrome.	/pubmed/23159249	PMID:23159249 | PMCID:PMC3516611	23159249	Schuurs-Hoeijmakers	Am J Hum Genet	2012
analysis is focused on single sites	Recurrent gain of function mutation in calcium channel CACNA1H causes early-onset hypertension with primary aldosteronism.	/pubmed/25907736	PMID:25907736 | PMCID:PMC4408447	25907736	Scholl	Elife	2015
analysis is focused on single sites	Recurrent gain-of-function mutation in PRKG1 causes thoracic aortic aneurysms and acute aortic dissections.	/pubmed/23910461	PMID:23910461 | PMCID:PMC3738837	23910461	Guo	Am J Hum Genet	2013
analysis is focused on single sites	Recurrent Mutations in the Basic Domain of TWIST2 Cause Ablepharon Macrostomia and Barber-Say Syndromes.	/pubmed/26119818	PMID:26119818	26119818	Marchegiani	Am J Hum Genet	2015
analysis is focused on single sites	Sequencing of 50 human exomes reveals adaptation to high altitude.	/pubmed/20595611	PMID:20595611 | PMCID:PMC3711608	20595611	Yi X	Science	2010
analysis is focused on single sites	Sequencing-based approach identified three new susceptibility loci for psoriasis.	/pubmed/25006012	PMID:25006012	25006012	Sheng	Nat Commun	2014
analysis is focused on single sites	Syndromic X-linked intellectual disability segregating with a missense variant in RLIM.	/pubmed/25735484	PMID:25735484	25735484	TÃ¸nne	Eur J Hum Genet	2015
analysis is focused on single sites	Terminal osseous dysplasia is caused by a single recurrent mutation in the FLNA gene.	/pubmed/20598277	PMID:20598277 | PMCID:PMC2896768	20598277	Sun	Am J Hum Genet	2010
analysis is focused on single sites	Welander distal myopathy caused by an ancient founder mutation in TIA1 associated with perturbed splicing.	/pubmed/23348830	PMID:23348830	23348830	Klar	Hum Mutat	2013
analysis is focused on single sites	Whole exome sequencing identifies a troponin T mutation hot spot in familial dilated cardiomyopathy.	/pubmed/24205113	PMID:24205113 | PMCID:PMC3812167	24205113	Campbell N	PLoS One	2013
analysis is focused on single sites	Whole exome sequencing identifies mutation of EDNRA involved in ACTH-independent macronodular adrenal hyperplasia.	/pubmed/23754170	PMID:23754170	23754170	Zhu J	Fam Cancer	2013
analysis is focused on single sites	Whole exome sequencing identifies novel genes for fetal hemoglobin response to hydroxyurea in children with sickle cell anemia.	/pubmed/25360671	PMID:25360671 | PMCID:PMC4215999	25360671	Sheehan VA	PLoS One	2014
analysis is focused on single sites	Whole exome sequencing identifies variation in CYB5A and RNF10 associated with adiposity and type 2 diabetes.	/pubmed/24151200	PMID:24151200 | PMCID:PMC3968243	24151200	Huang K	Obesity (Silver Spring)	2014
analysis is focused on single sites	Whole exome sequencing implicates PTCH1 and COL17A1 genes in ossification of the posterior longitudinal ligament of the cervical spine in Chinese patients.	/pubmed/24668667	PMID:24668667	24668667	Wei W	Genet Mol Res	2014
analysis is focused on single sites	Whole-exome imputation of sequence variants identified two novel alleles associated with adult body height in African Americans.	/pubmed/25027330	PMID:25027330 | PMCID:PMC4240196	25027330	Du M	Hum Mol Genet	2014
analysis is focused on single sites	Whole-exome sequencing for the identification of susceptibility genes of Kashin-Beck disease.	/pubmed/24776925	PMID:24776925 | PMCID:PMC4002427	24776925	Yang Z	PLoS One	2014
analysis is focused on single sites	Whole-exome sequencing identifies a polymorphism in the BMP5 gene associated with SSRI treatment response in major depression.	/pubmed/23926243	PMID:23926243	23926243	Tammiste A	J Psychopharmacol	2013
analysis is focused on single sites	Whole-exome sequencing identifies a variant of the mitochondrial MT-ND1 gene associated with epileptic encephalopathy: west syndrome evolving to Lennox-Gastaut syndrome.	/pubmed/24105702	PMID:24105702	24105702	Delmiro A	Hum Mutat	2013
analysis is focused on single sites	Whole-exome sequencing identifies OR2W3 mutation as a cause of autosomal dominant retinitis pigmentosa.	/pubmed/25783483	PMID:25783483 | PMCID:PMC4363838	25783483	Ma X	Sci Rep	2015
analysis is focused on single sites	Whole-exome sequencing implicates UBE3D in age-related macular degeneration in East Asian populations.	/pubmed/25872646	PMID:25872646	25872646	Huang LZ	Nat Commun	2015
analysis is focused on single sites	Whole-exome sequencing links a variant in DHDDS to retinitis pigmentosa.	/pubmed/21295283	PMID:21295283 | PMCID:PMC3035708	21295283	ZÃ¼chner S	Am J Hum Genet	2011
analysis is focused on single sites	X-linked macrocytic dyserythropoietic anemia in females with an ALAS2 mutation.	/pubmed/25705881	PMID:25705881 | PMCID:PMC4396476	25705881	Sankaran	J Clin Invest	2015
article not available	1A.01: MUTATIONS AFFECTING THE CONSERVED ACIDIC MOTIF OF WNK1 CAUSE INHERITED NORMOTENSIVE HYPERKALEMIC ACIDOSIS.	/pubmed/26102642	PMID:26102642	26102642	Picard	J Hypertens	2015
article not available	A Frameshift Mutation in PEN-2 Causes Familial Comedones Syndrome.	/pubmed/26044244	PMID:26044244	26044244	Panmontha	Dermatology	2015
article not available	A new KrÃ¼ppel-like factor 1 mutation (c.947Gâ€‰>â€‰A or p.C316Y) in humans causes Î²-thalassemia minor.	/pubmed/25690802	PMID:25690802	25690802	Nitta	Hemoglobin	2015
article not available	Erratum: Identification of the gene defect responsible for severe hypercholesterolaemia using whole-exome sequencing.	/pubmed/26237740	PMID:26237740 | PMCID:PMC4523111	26237740	Sun	Sci Rep	2015
article not available	Mutations in PRRT2 responsible for paroxysmal kinesigenic dyskinesias also cause benign familial infantile convulsions.	/pubmed/22399141	PMID:22399141	22399141	Ono	J Hum Genet	2012
article not available	Mutations in TBX18 Cause Dominant Urinary Tract Malformations via Transcriptional Dysregulation of Ureter Development.	/pubmed/26235987	PMID:26235987	26235987	Vivante	Am J Hum Genet	2015
does not claim to have discovered a new causal gene	Candidate gene approach to identifying rare genetic variants associated with lone atrial fibrillation.	/pubmed/24120998	PMID:24120998 | PMCID:PMC3947369	24120998	Weeke	Heart Rhythm	2014
does not claim to have discovered a new causal gene	CHCHD2 mutations in autosomal dominant late-onset Parkinson's disease: a genome-wide linkage and sequencing study.	/pubmed/25662902	PMID:25662902	25662902	Funayama	Lancet Neurol	2015
does not claim to have discovered a new causal gene	Concurrent exome-targeted next-generation sequencing and single nucleotide polymorphism array to identify the causative genetic aberrations of isolated Mayer-Rokitansky-KÃ¼ster-Hauser syndrome.	/pubmed/25924657	PMID:25924657	25924657	Chen MJ	Hum Reprod	2015
does not claim to have discovered a new causal gene	CSF1R mutations identified in three families with autosomal dominantly inherited leukoencephalopathy.	/pubmed/23038421	PMID:23038421	23038421	Mitsui	Am J Med Genet B Neuropsychiatr Genet	2012
does not claim to have discovered a new causal gene	De novo mutations revealed by whole-exome sequencing are strongly associated with autism.	/pubmed/22495306	PMID:22495306 | PMCID:PMC3667984	22495306	Sanders SJ	Nature	2012
does not claim to have discovered a new causal gene	DEPDC5 mutations are not a frequent cause of familial temporal lobe epilepsy.	/pubmed/26216793	PMID:26216793	26216793	Striano	Epilepsia	2015
does not claim to have discovered a new causal gene	Exome Sequencing Analysis Reveals Variants in Primary Immunodeficiency Genes in Patients With Very Early Onset Inflammatory Bowel Disease.	/pubmed/26193622	PMID:26193622	26193622	Kelsen	Gastroenterology	2015
does not claim to have discovered a new causal gene	Exome sequencing and pathway analysis for identification of genetic variability relevant for bronchopulmonary dysplasia (BPD) in preterm newborns: A pilot study.	/pubmed/25578394	PMID:25578394	25578394	Carrera P	Clin Chim Acta	2015
does not claim to have discovered a new causal gene	Exome sequencing and systems biology converge to identify novel mutations in the L-type calcium channel, CACNA1C, linked to autosomal dominant long QT syndrome.	/pubmed/23677916	PMID:23677916 | PMCID:PMC3760222	23677916	Boczek NJ	Circ Cardiovasc Genet	2013
does not claim to have discovered a new causal gene	Exome sequencing identifies a rare HSPG2 variant associated with familial idiopathic scoliosis.	/pubmed/25504735	PMID:25504735 | PMCID:PMC4321025	25504735	Baschal EE	G3 (Bethesda)	2014
does not claim to have discovered a new causal gene	Exome sequencing identifies autosomal-dominant SRP72 mutations associated with familial aplasia and myelodysplasia.	/pubmed/22541560	PMID:22541560 | PMCID:PMC3376490	22541560	Kirwan M	Am J Hum Genet	2012
does not claim to have discovered a new causal gene	Exome sequencing identifies DLG1 as a novel gene for potential susceptibility to Crohn's disease in a Chinese family study.	/pubmed/24937328	PMID:24937328 | PMCID:PMC4061034	24937328	Xu S	PLoS One	2014
does not claim to have discovered a new causal gene	Exome sequencing identifies rare variants in multiple genes in atrioventricular septal defect.	/pubmed/25996639	PMID:25996639	25996639	D'Alessandro LC	Genet Med	2015
does not claim to have discovered a new causal gene	Exome sequencing identifies SUCO mutations in mesial temporal lobe epilepsy.	/pubmed/25668491	PMID:25668491	25668491	Sha Z	Neurosci Lett	2015
does not claim to have discovered a new causal gene	Exome sequencing identifies ZNF644 mutations in high myopia.	/pubmed/21695231	PMID:21695231 | PMCID:PMC3111487	21695231	Shi Y	PLoS Genet	2011
does not claim to have discovered a new causal gene	Exome sequencing implicates an increased burden of rare potassium channel variants in the risk of drug-induced long QT interval syndrome.	/pubmed/24561134	PMID:24561134 | PMCID:PMC4018823	24561134	Weeke P	J Am Coll Cardiol	2014
does not claim to have discovered a new causal gene	Exome sequencing of ion channel genes reveals complex profiles confounding personal risk assessment in epilepsy.	/pubmed/21703448	PMID:21703448 | PMCID:PMC3131217	21703448	Klassen T	Cell	2011
does not claim to have discovered a new causal gene	Exome sequencing reveals germline NPAT mutation as a candidate risk factor for Hodgkin lymphoma.	/pubmed/21562039	PMID:21562039	21562039	Saarinen S	Blood	2011
does not claim to have discovered a new causal gene	Exome sequencing to identify de novo mutations in sporadic ALS trios.	/pubmed/23708140	PMID:23708140 | PMCID:PMC3709464	23708140	Chesi A	Nat Neurosci	2013
does not claim to have discovered a new causal gene	Exome-wide rare variant analysis identifies TUBA4A mutations associated with familial ALS.	/pubmed/25374358	PMID:25374358	25374358	Smith BN	Neuron	2014
does not claim to have discovered a new causal gene	Family-based exome-sequencing approach identifies rare susceptibility variants for lithium-responsive bipolar disorder.	/pubmed/24237345	PMID:24237345	24237345	Cruceanu C	Genome	2013
does not claim to have discovered a new causal gene	Fused in Sarcoma (FUS) gene mutations are not a frequent cause of essential tremor in Europeans.	/pubmed/23731953	PMID:23731953	23731953	Ortega-Cubero	Neurobiol Aging	2013
does not claim to have discovered a new causal gene	Genetic complexity in hypertrophic cardiomyopathy revealed by high-throughput sequencing.	/pubmed/23396983	PMID:23396983 | PMCID:PMC3607113	23396983	Lopes	J Med Genet	2013
does not claim to have discovered a new causal gene	Genomic analysis identifies candidate pathogenic variants in 9 of 18 patients with unexplained West syndrome.	/pubmed/25877686	PMID:25877686	25877686	Hino-Fukuyo	Hum Genet	2015
does not claim to have discovered a new causal gene	Genotype-phenotype correlation and mutation spectrum in a large cohort of patients with inherited retinal dystrophy revealed by next-generation sequencing.	/pubmed/25356976	PMID:25356976	25356976	Huang	Genet Med	2015
does not claim to have discovered a new causal gene	Heterozygous de-novo mutations in ATP1A3 in patients with alternating hemiplegia of childhood: a whole-exome sequencing gene-identification study.	/pubmed/22850527	PMID:22850527	22850527	Rosewich H	Lancet Neurol	2012
does not claim to have discovered a new causal gene	Identification of Candidate Gene Variants in Korean MODY Families by Whole-Exome Sequencing.	/pubmed/25765181	PMID:25765181	25765181	Shim YJ	Horm Res Paediatr	2015
does not claim to have discovered a new causal gene	Identification of OSBPL2 as a novel candidate gene for progressive nonsyndromic hearing loss by whole-exome sequencing.	/pubmed/25077649	PMID:25077649	25077649	Xing G	Genet Med	2015
does not claim to have discovered a new causal gene	Identification of rare protein disulfide isomerase gene variants in amyotrophic lateral sclerosis patients.	/pubmed/25913742	PMID:25913742	25913742	Gonzalez-Perez	Gene	2015
does not claim to have discovered a new causal gene	Identification of rare variants from exome sequence in a large pedigree with autism.	/pubmed/23594493	PMID:23594493 | PMCID:PMC3722055	23594493	Marchani EE	Hum Hered	2012
does not claim to have discovered a new causal gene	Identification of small exonic CNV from whole-exome sequence data and application to autism spectrum disorder.	/pubmed/24094742	PMID:24094742 | PMCID:PMC3791269	24094742	Poultney CS	Am J Hum Genet	2013
does not claim to have discovered a new causal gene	Joint linkage and association analysis with exome sequence data implicates SLC25A40 in hypertriglyceridemia.	/pubmed/24268658	PMID:24268658 | PMCID:PMC3852929	24268658	Rosenthal EA	Am J Hum Genet	2013
does not claim to have discovered a new causal gene	Linkage and association of phospholipid transfer protein activity to LASS4.	/pubmed/21757428	PMID:21757428 | PMCID:PMC3173000	21757428	Rosenthal	J Lipid Res	2011
does not claim to have discovered a new causal gene	Lysosomal storage disease in the brain: mutations of the Î²-mannosidase gene identified in autosomal dominant nystagmus.	/pubmed/25741867	PMID:25741867	25741867	Yu	Genet Med	2015
does not claim to have discovered a new causal gene	Molecular pathogenesis of congenital diaphragmatic hernia revealed by exome sequencing, developmental data, and bioinformatics.	/pubmed/25107291	PMID:25107291 | PMCID:PMC4151769	25107291	Longoni M	Proc Natl Acad Sci U S A	2014
does not claim to have discovered a new causal gene	Multiplex targeted sequencing identifies recurrently mutated genes in autism spectrum disorders.	/pubmed/23160955	PMID:23160955 | PMCID:PMC3528801	23160955	O'Roak	Science	2012
does not claim to have discovered a new causal gene	Mutation screen reveals novel variants and expands the phenotypes associated with DYNC1H1.	/pubmed/26100331	PMID:26100331	26100331	Strickland	J Neurol	2015
does not claim to have discovered a new causal gene	Mutations in DNA2 link progressive myopathy to mitochondrial DNA instability.	/pubmed/23352259	PMID:23352259 | PMCID:PMC3567272	23352259	Ronchi	Am J Hum Genet	2013
does not claim to have discovered a new causal gene	Mutations in linker histone genes HIST1H1 B, C, D, and E; OCT2 (POU2F2); IRF8; and ARID1A underlying the pathogenesis of follicular lymphoma.	/pubmed/24435047	PMID:24435047	24435047	Li	Blood	2014
does not claim to have discovered a new causal gene	Mutations of ANK3 identified by exome sequencing are associated with autism susceptibility.	/pubmed/22865819	PMID:22865819	22865819	Bi C	Hum Mutat	2012
does not claim to have discovered a new causal gene	Rare coding mutations identified by sequencing of Alzheimer disease genome-wide association studies loci.	/pubmed/26101835	PMID:26101835	26101835	Vardarajan	Ann Neurol	2015
does not claim to have discovered a new causal gene	Rare variants in the neurotrophin signaling pathway implicated in schizophrenia risk.	/pubmed/26215504	PMID:26215504	26215504	Kranz	Schizophr Res	2015
does not claim to have discovered a new causal gene	Revealing the complexity of a monogenic disease: rett syndrome exome sequencing.	/pubmed/23468869	PMID:23468869 | PMCID:PMC3585308	23468869	Grillo E	PLoS One	2013
does not claim to have discovered a new causal gene	Single nucleotide variations in CLCN6 identified in patients with benign partial epilepsies in infancy and/or febrile seizures.	/pubmed/25794116	PMID:25794116 | PMCID:PMC4368117	25794116	Yamamoto	PLoS One	2015
does not claim to have discovered a new causal gene	Sporadic autism exomes reveal a highly interconnected protein network of de novo mutations.	/pubmed/22495309	PMID:22495309 | PMCID:PMC3350576	22495309	O'Roak BJ	Nature	2012
does not claim to have discovered a new causal gene	Suggestive linkage of familial mesial temporal lobe epilepsy to chromosome 3q26.	/pubmed/24315020	PMID:24315020	24315020	Fanciulli	Epilepsy Res	2014
does not claim to have discovered a new causal gene	Targeted massively parallel sequencing of autism spectrum disorder-associated genes in a case control cohort reveals rare loss-of-function risk variants.	/pubmed/26185613	PMID:26185613 | PMCID:PMC4504419	26185613	Griswold	Mol Autism	2015
does not claim to have discovered a new causal gene	Targeted next-generation sequencing identifies pathogenic variants in familial congenital heart disease.	/pubmed/25500235	PMID:25500235	25500235	Blue	J Am Coll Cardiol	2014
does not claim to have discovered a new causal gene	Targeted resequencing of the pericentromere of chromosome 2 linked to constitutional delay of growth and puberty.	/pubmed/26030606	PMID:26030606 | PMCID:PMC4452275	26030606	Cousminer	PLoS One	2015
does not claim to have discovered a new causal gene	The RBMX gene as a candidate for the Shashi X-linked intellectual disability syndrome.	/pubmed/25256757	PMID:25256757	25256757	Shashi	Clin Genet	2014
does not claim to have discovered a new causal gene	Towards the identification of a genetic basis for Landau-Kleffner syndrome.	/pubmed/24828792	PMID:24828792	24828792	Conroy	Epilepsia	2014
does not claim to have discovered a new causal gene	Whole exome analysis identifies dominant COL4A1 mutations in patients with complex ocular phenotypes involving microphthalmia.	/pubmed/24628545	PMID:24628545 | PMCID:PMC4163542	24628545	Deml B	Clin Genet	2014
does not claim to have discovered a new causal gene	Whole exome re-sequencing implicates CCDC38 and cilia structure and function in resistance to smoking related airflow obstruction.	/pubmed/24786987	PMID:24786987 | PMCID:PMC4006731	24786987	Wain LV	PLoS Genet	2014
does not claim to have discovered a new causal gene	Whole exome sequencing in extended families with autism spectrum disorder implicates four candidate genes.	/pubmed/26204995	PMID:26204995	26204995	Chapman	Hum Genet	2015
does not claim to have discovered a new causal gene	Whole exome sequencing in females with autism implicates novel and candidate genes.	/pubmed/25574603	PMID:25574603 | PMCID:PMC4307305	25574603	Butler MG	Int J Mol Sci	2015
does not claim to have discovered a new causal gene	Whole exome sequencing in Thai patients with retinitis pigmentosa reveals novel mutations in six genes.	/pubmed/24618324	PMID:24618324	24618324	Jinda W	Invest Ophthalmol Vis Sci	2014
does not claim to have discovered a new causal gene	Whole exome sequencing reveals that the majority of schwannomatosis cases remain unexplained after excluding SMARCB1 and LZTR1 germline variants.	/pubmed/25008767	PMID:25008767	25008767	Hutter S	Acta Neuropathol	2014
does not claim to have discovered a new causal gene	Whole exome sequencing to identify a novel gene (caveolin-1) associated with human pulmonary arterial hypertension.	/pubmed/22474227	PMID:22474227 | PMCID:PMC3380156	22474227	Austin ED	Circ Cardiovasc Genet	2012
does not claim to have discovered a new causal gene	Whole genome sequencing of Ethiopian highlanders reveals conserved hypoxia tolerance genes.	/pubmed/24555826	PMID:24555826 | PMCID:PMC4054780	24555826	Udpa	Genome Biol	2014
does not claim to have discovered a new causal gene	Whole-exome sequencing identifies rare and low-frequency coding variants associated with LDL cholesterol.	/pubmed/24507775	PMID:24507775 | PMCID:PMC3928660	24507775	Lange LA	Am J Hum Genet	2014
does not claim to have discovered a new causal gene	Whole-exome sequencing reveals genetic variants associated with chronic kidney disease characterized by tubulointerstitial damages in North Central Region, Sri Lanka.	/pubmed/26108971	PMID:26108971	26108971	Nanayakkara	Environ Health Prev Med	2015
does not claim to have discovered a new causal gene	Whole-exome sequencing reveals LRP5 mutations and canonical Wnt signaling associated with hepatic cystogenesis.	/pubmed/24706814	PMID:24706814 | PMCID:PMC3986119	24706814	Cnossen WR	Proc Natl Acad Sci U S A	2014
does not claim to have discovered a new causal gene	Whole-exome-sequencing identifies mutations in histone acetyltransferase gene KAT6B in individuals with the Say-Barber-Biesecker variant of Ohdo syndrome.	/pubmed/22077973	PMID:22077973 | PMCID:PMC3213399	22077973	Clayton-Smith J	Am J Hum Genet	2011
does not use exome sequencing for human disease gene discovery	A commentary on exome sequencing identifies a de novo mutation in HDAC8 associated with Cornelia de Lange syndrome.	/pubmed/25102095	PMID:25102095	25102095	Sun L	J Hum Genet	2014
does not use exome sequencing for human disease gene discovery	A forward genetic screen identifies eukaryotic translation initiation factor 3, subunit H (eIF3h), as an enhancer of variegation in the mouse.	/pubmed/23173090	PMID:23173090 | PMCID:PMC3484669	23173090	Daxinger	G3 (Bethesda)	2012
does not use exome sequencing for human disease gene discovery	A genome-wide perspective of human diversity and its implications in infectious disease.	/pubmed/23284079	PMID:23284079 | PMCID:PMC3530038	23284079	Manry	Cold Spring Harb Perspect Med	2013
does not use exome sequencing for human disease gene discovery	A genomic copy number variant analysis implicates the MBD5 and HNRNPU genes in Chinese children with infantile spasms and expands the clinical spectrum of 2q23.1 deletion.	/pubmed/24885232	PMID:24885232 | PMCID:PMC4061518	24885232	Du	BMC Med Genet	2014
does not use exome sequencing for human disease gene discovery	A haplotype map of allohexaploid wheat reveals distinct patterns of selection on homoeologous genomes.	/pubmed/25886949	PMID:25886949 | PMCID:PMC4389885	25886949	Jordan	Genome Biol	2015
does not use exome sequencing for human disease gene discovery	A novel ABCD1 mutation detected by next generation sequencing in presumed hereditary spastic paraplegia: A 30-year diagnostic delay caused by misleading biochemical findings.	/pubmed/26049658	PMID:26049658	26049658	Koutsis	J Neurol Sci	2015
does not use exome sequencing for human disease gene discovery	A novel computational strategy to identify A-to-I RNA editing sites by RNA-Seq data: de novo detection in human spinal cord tissue.	/pubmed/22957051	PMID:22957051 | PMCID:PMC3434223	22957051	Picardi	PLoS One	2012
does not use exome sequencing for human disease gene discovery	A robust model for read count data in exome sequencing experiments and implications for copy number variant calling.	/pubmed/22942019	PMID:22942019 | PMCID:PMC3476336	22942019	Plagnol V	Bioinformatics	2012
does not use exome sequencing for human disease gene discovery	Accurate mitochondrial DNA sequencing using off-target reads provides a single test to identify pathogenic point mutations.	/pubmed/24901348	PMID:24901348 | PMCID:PMC4272251	24901348	Griffin	Genet Med	2014
does not use exome sequencing for human disease gene discovery	Analysis of coding variants identified from exome sequencing resources for association with diabetic and non-diabetic nephropathy in African Americans.	/pubmed/24385048	PMID:24385048 | PMCID:PMC4024071	24385048	Cooke Bailey JN	Hum Genet	2014
does not use exome sequencing for human disease gene discovery	Array-based sequence capture and next-generation sequencing for the identification of primary immunodeficiencies.	/pubmed/22017423	PMID:22017423	22017423	Ghosh	Scand J Immunol	2012
does not use exome sequencing for human disease gene discovery	Bayesian detection of causal rare variants under posterior consistency.	/pubmed/23922764	PMID:23922764 | PMCID:PMC3724943	23922764	Liang	PLoS One	2013
does not use exome sequencing for human disease gene discovery	Calling genotypes from public RNA-sequencing data enables identification of genetic variants that affect gene-expression levels.	/pubmed/25954321	PMID:25954321 | PMCID:PMC4423486	25954321	Deelen	Genome Med	2015
does not use exome sequencing for human disease gene discovery	Cerebral palsy: causes, pathways, and the role of genetic variants.	/pubmed/26003063	PMID:26003063	26003063	MacLennan	Am J Obstet Gynecol	2015
does not use exome sequencing for human disease gene discovery	Coexpression networks implicate human midfetal deep cortical projection neurons in the pathogenesis of autism.	/pubmed/24267886	PMID:24267886 | PMCID:PMC3995413	24267886	Willsey	Cell	2013
does not use exome sequencing for human disease gene discovery	Collapsed haplotype pattern method for linkage analysis of next-generation sequence data.	/pubmed/25873013	PMID:25873013	25873013	Wang	Eur J Hum Genet	2015
does not use exome sequencing for human disease gene discovery	Computational and statistical approaches to analyzing variants identified by exome sequencing.	/pubmed/21920052	PMID:21920052 | PMCID:PMC3308043	21920052	Stitziel NO	Genome Biol	2011
does not use exome sequencing for human disease gene discovery	Confirmation of cause and manner of death via a comprehensive cardiac autopsy including whole exome next-generation sequencing.	/pubmed/24298987	PMID:24298987	24298987	Loporcaro CG	Arch Pathol Lab Med	2014
does not use exome sequencing for human disease gene discovery	Considerations for rare variants in drug metabolism genes and the clinical implications.	/pubmed/24673405	PMID:24673405	24673405	DrÃ¶gemÃ¶ller	Expert Opin Drug Metab Toxicol	2014
does not use exome sequencing for human disease gene discovery	Contemporary Approaches for Identifying Rare Bone Disease Causing Genes.	/pubmed/25866697	PMID:25866697 | PMCID:PMC4389640	25866697	Farber	Bone Res	2013
does not use exome sequencing for human disease gene discovery	DAWN: a framework to identify autism genes and subnetworks using gene expression and genetics.	/pubmed/24602502	PMID:24602502 | PMCID:PMC4016412	24602502	Liu	Mol Autism	2014
does not use exome sequencing for human disease gene discovery	De novo and rare inherited mutations implicate the transcriptional coregulator TCF20/SPBP in autism spectrum disorder.	/pubmed/25228304	PMID:25228304 | PMCID:PMC4215269	25228304	Babbs	J Med Genet	2014
does not use exome sequencing for human disease gene discovery	Deacetoxycephalosporin C hydroxylase of Streptomyces clavuligerus. Purification, characterization, bifunctionality, and evolutionary implication.	/pubmed/2002049	PMID:2002049	2002049	Baker	J Biol Chem	1991
does not use exome sequencing for human disease gene discovery	Dealing with high dimensionality for the identification of common and rare variants as main effects and for gene-environment interaction.	/pubmed/22128056	PMID:22128056	22128056	BickebÃ¶ller	Genet Epidemiol	2011
does not use exome sequencing for human disease gene discovery	Deep sequencing reveals lack of a clonal relationship between a metachronous classical hodgkin and diffuse large B-cell lymphoma.	/pubmed/24548610	PMID:24548610	24548610	Siddiqi	Clin Lymphoma Myeloma Leuk	2014
does not use exome sequencing for human disease gene discovery	Detecting multiple causal rare variants in exome sequence data.	/pubmed/22128053	PMID:22128053 | PMCID:PMC3271433	22128053	Ye KQ	Genet Epidemiol	2011
does not use exome sequencing for human disease gene discovery	Development of a Targeted Multi-Disorder High-Throughput Sequencing Assay for the Effective Identification of Disease-Causing Variants.	/pubmed/26214305	PMID:26214305 | PMCID:PMC4516357	26214305	Delio	PLoS One	2015
does not use exome sequencing for human disease gene discovery	Diagnosis and molecular basis of mitochondrial respiratory chain disorders: exome sequencing for disease gene identification.	/pubmed/24462578	PMID:24462578	24462578	Ohtake A	Biochim Biophys Acta	2014
does not use exome sequencing for human disease gene discovery	Dynamic transcriptional events in distal sural nerve revealed by transcriptome analysis.	/pubmed/24963282	PMID:24963282 | PMCID:PMC4065831	24963282	Hong	Exp Neurobiol	2014
does not use exome sequencing for human disease gene discovery	Efficient identification of rare variants in large populations: deep re-sequencing the CRP locus in the CARDIA study.	/pubmed/23408856	PMID:23408856 | PMCID:PMC3627584	23408856	Chen	Nucleic Acids Res	2013
does not use exome sequencing for human disease gene discovery	Efficient linkage mapping using exome capture and extreme QTL in schistosome parasites.	/pubmed/25048426	PMID:25048426 | PMCID:PMC4117968	25048426	Chevalier FD	BMC Genomics	2014
does not use exome sequencing for human disease gene discovery	Ethical and legal implications of whole genome and whole exome sequencing in African populations.	/pubmed/23714101	PMID:23714101 | PMCID:PMC3668248	23714101	Wright GE	BMC Med Ethics	2013
does not use exome sequencing for human disease gene discovery	Evaluating rare coding variants as contributing causes to non-syndromic cleft lip and palate.	/pubmed/22978696	PMID:22978696 | PMCID:PMC3788862	22978696	Leslie	Clin Genet	2013
does not use exome sequencing for human disease gene discovery	Exome and genome analysis as a tool for disease identification and treatment: the 2011 Human Genome Variation Society scientific meeting.	/pubmed/22213110	PMID:22213110	22213110	Oetting WS	Hum Mutat	2012
does not use exome sequencing for human disease gene discovery	Exome and transcriptome sequencing of Aedes aegypti identifies a locus that confers resistance to Brugia malayi and alters the immune response.	/pubmed/25815506	PMID:25815506 | PMCID:PMC4376896	25815506	Juneja P	PLoS Pathog	2015
does not use exome sequencing for human disease gene discovery	Exome array study did not identify novel variants in Alzheimer's disease.	/pubmed/24685331	PMID:24685331	24685331	Chung SJ	Neurobiol Aging	2014
does not use exome sequencing for human disease gene discovery	Exome resequencing reveals signatures of demographic and adaptive processes across the genome and range of black cottonwood (Populus trichocarpa).	/pubmed/24750333	PMID:24750333	24750333	Zhou L	Mol Ecol	2014
does not use exome sequencing for human disease gene discovery	Exome RNA sequencing reveals rare and novel alternative transcripts.	/pubmed/22941640	PMID:22941640 | PMCID:PMC3592422	22941640	Halvardson J	Nucleic Acids Res	2013
does not use exome sequencing for human disease gene discovery	Exome sequencing identifies a missense mutation in Isl1 associated with low penetrance otitis media in dearisch mice.	/pubmed/21936904	PMID:21936904 | PMCID:PMC3308053	21936904	Hilton JM	Genome Biol	2011
does not use exome sequencing for human disease gene discovery	Exome sequencing of only seven Qataris identifies potentially deleterious variants in the Qatari population.	/pubmed/23139751	PMID:23139751 | PMCID:PMC3490971	23139751	Rodriguez-Flores JL	PLoS One	2012
does not use exome sequencing for human disease gene discovery	Exome sequencing positively identified relevant alterations in more than half of cases with an indication of prenatal ultrasound anomalies.	/pubmed/26147564	PMID:26147564	26147564	Alamillo	Prenat Diagn	2015
does not use exome sequencing for human disease gene discovery	Exome sequencing resolves apparent incidental findings and reveals further complexity of SH3TC2 variant alleles causing Charcot-Marie-Tooth neuropathy.	/pubmed/23806086	PMID:23806086 | PMCID:PMC3706849	23806086	Lupski JR	Genome Med	2013
does not use exome sequencing for human disease gene discovery	Exome sequencing reveals pathogenic mutations in 91 strains of mice with Mendelian disorders.	/pubmed/25917818	PMID:25917818	25917818	Fairfield H	Genome Res	2015
does not use exome sequencing for human disease gene discovery	Exome sequencing to identify novel genes in hypertension.	/pubmed/22511709	PMID:22511709	22511709	Musunuru K	Circ Cardiovasc Genet	2012
does not use exome sequencing for human disease gene discovery	Exome sequencing: locating causative genes in rare disorders.	/pubmed/20597920	PMID:20597920	20597920	Pussegoda KA	Clin Genet	2010
does not use exome sequencing for human disease gene discovery	Exome-based linkage disequilibrium maps of individual genes: functional clustering and relationship to disease.	/pubmed/23124193	PMID:23124193	23124193	Gibson J	Hum Genet	2013
does not use exome sequencing for human disease gene discovery	Exon capture and bulk segregant analysis: rapid discovery of causative mutations using high-throughput sequencing.	/pubmed/23171430	PMID:23171430 | PMCID:PMC3526394	23171430	del	BMC Genomics	2012
does not use exome sequencing for human disease gene discovery	Experimental approaches for identifying schizophrenia risk genes.	/pubmed/21312414	PMID:21312414	21312414	Mantripragada	Curr Top Behav Neurosci	2010
does not use exome sequencing for human disease gene discovery	GATAD2B loss-of-function mutations cause a recognisable syndrome with intellectual disability and are associated with learning deficits and synaptic undergrowth in Drosophila.	/pubmed/23644463	PMID:23644463	23644463	Willemsen	J Med Genet	2013
does not use exome sequencing for human disease gene discovery	Genetic heterogeneity of amyotrophic lateral sclerosis: implications for clinical practice and research.	/pubmed/24488689	PMID:24488689	24488689	Su	Muscle Nerve	2014
does not use exome sequencing for human disease gene discovery	Genome-scale sequencing to identify genes involved in Mendelian disorders.	/pubmed/24510651	PMID:24510651 | PMCID:PMC3959778	24510651	Markello	Curr Protoc Hum Genet	2013
does not use exome sequencing for human disease gene discovery	Genome-wide linkage analysis of 972 bipolar pedigrees using single-nucleotide polymorphisms.	/pubmed/21769101	PMID:21769101 | PMCID:PMC3204161	21769101	Badner	Mol Psychiatry	2012
does not use exome sequencing for human disease gene discovery	Genome-wide mouse mutagenesis reveals CD45-mediated T cell function as critical in protective immunity to HSV-1.	/pubmed/24068938	PMID:24068938 | PMCID:PMC3771889	24068938	Caignard	PLoS Pathog	2013
does not use exome sequencing for human disease gene discovery	Genome-wide profiling reveals epigenetic inactivation of the PU.1 pathway by histone H3 lysine 27 trimethylation in cytogenetically normal myelodysplastic syndrome.	/pubmed/23411464	PMID:23411464	23411464	Cheng	Leukemia	2013
does not use exome sequencing for human disease gene discovery	Genomic insights into the overlap between psychiatric disorders: implications for research and clinical practice.	/pubmed/24944580	PMID:24944580 | PMCID:PMC4062063	24944580	Doherty	Genome Med	2014
does not use exome sequencing for human disease gene discovery	Haplotype kernel association test as a powerful method to identify chromosomal regions harboring uncommon causal variants.	/pubmed/23740760	PMID:23740760 | PMCID:PMC4116485	23740760	Lin	Genet Epidemiol	2013
does not use exome sequencing for human disease gene discovery	Identification and functional characterization of natural human melanocortin 1 receptor (MC1R) mutant alleles in Pakistani population.	/pubmed/26197705	PMID:26197705	26197705	Shahzad	Pigment Cell Melanoma Res	2015
does not use exome sequencing for human disease gene discovery	Identification and validation of loss of function variants in clinical contexts.	/pubmed/24498629	PMID:24498629 | PMCID:PMC3907911	24498629	Lescai	Mol Genet Genomic Med	2014
does not use exome sequencing for human disease gene discovery	Identification of a Novel De Novo Variant in the PAX3 Gene in Waardenburg Syndrome by Diagnostic Exome Sequencing: The First Molecular Diagnosis in Korea.	/pubmed/25932447	PMID:25932447 | PMCID:PMC4390707	25932447	Jang MA	Ann Lab Med	2015
does not use exome sequencing for human disease gene discovery	Identification of cis-regulatory sequence variations in individual genome sequences.	/pubmed/21989199	PMID:21989199 | PMCID:PMC3239227	21989199	Worsley-Hunt	Genome Med	2011
does not use exome sequencing for human disease gene discovery	Identification of copy number variants from exome sequence data.	/pubmed/25102989	PMID:25102989 | PMCID:PMC4132917	25102989	Samarakoon PS	BMC Genomics	2014
does not use exome sequencing for human disease gene discovery	Identification of DPAGT1 as a new gene in which mutations cause a congenital myasthenic syndrome.	/pubmed/23278575	PMID:23278575	23278575	Belaya	Ann N Y Acad Sci	2012
does not use exome sequencing for human disease gene discovery	Identification of functional genetic variation in exome sequence analysis.	/pubmed/22373437	PMID:22373437 | PMCID:PMC3287847	22373437	Jaffe A	BMC Proc	2011
does not use exome sequencing for human disease gene discovery	Identification of functional variants from whole-exome sequencing, combined with neuroimaging genetics.	/pubmed/23787478	PMID:23787478 | PMCID:PMC3777293	23787478	Nho K	Mol Psychiatry	2013
does not use exome sequencing for human disease gene discovery	Identification of genes associated with complex traits by testing the genetic dissimilarity between individuals.	/pubmed/22373401	PMID:22373401 | PMCID:PMC3287845	22373401	Sun	BMC Proc	2011
does not use exome sequencing for human disease gene discovery	Identification of genetic association of multiple rare variants using collapsing methods.	/pubmed/22128049	PMID:22128049 | PMCID:PMC3289287	22128049	Sun	Genet Epidemiol	2011
does not use exome sequencing for human disease gene discovery	Identification of grouped rare and common variants via penalized logistic regression.	/pubmed/23836590	PMID:23836590 | PMCID:PMC3842118	23836590	Ayers	Genet Epidemiol	2013
does not use exome sequencing for human disease gene discovery	Identification of the zebrafish maternal and paternal transcriptomes.	/pubmed/23720042	PMID:23720042 | PMCID:PMC3678340	23720042	Harvey	Development	2013
does not use exome sequencing for human disease gene discovery	Identifying Mendelian disease genes with the variant effect scoring tool.	/pubmed/23819870	PMID:23819870 | PMCID:PMC3665549	23819870	Carter	BMC Genomics	2013
does not use exome sequencing for human disease gene discovery	Identifying rare variants with optimal depth of coverage and cost-effective overlapping pool sequencing.	/pubmed/24166758	PMID:24166758	24166758	Cao	Genet Epidemiol	2013
does not use exome sequencing for human disease gene discovery	Identity-by-descent filtering as a tool for the identification of disease alleles in exome sequence data from distant relatives.	/pubmed/22373213	PMID:22373213 | PMCID:PMC3287916	22373213	Akula N	BMC Proc	2011
does not use exome sequencing for human disease gene discovery	Incorporating linkage information into a common disease/rare variant framework.	/pubmed/22128063	PMID:22128063	22128063	Hinrichs	Genet Epidemiol	2011
does not use exome sequencing for human disease gene discovery	Integrated model of de novo and inherited genetic variants yields greater power to identify risk genes.	/pubmed/23966865	PMID:23966865 | PMCID:PMC3744441	23966865	He	PLoS Genet	2013
does not use exome sequencing for human disease gene discovery	Integrating multiple genomic data to predict disease-causing nonsynonymous single nucleotide variants in exome sequencing studies.	/pubmed/24651380	PMID:24651380 | PMCID:PMC3961190	24651380	Wu J	PLoS Genet	2014
does not use exome sequencing for human disease gene discovery	Joint variant and de novo mutation identification on pedigrees from high-throughput sequencing data.	/pubmed/24874280	PMID:24874280	24874280	Cleary	J Comput Biol	2014
does not use exome sequencing for human disease gene discovery	Leveraging ancestry to improve causal variant identification in exome sequencing for monogenic disorders.	/pubmed/25898925	PMID:25898925	25898925	Brown R	Eur J Hum Genet	2015
does not use exome sequencing for human disease gene discovery	Linkage analysis and the study of Mendelian disease in the era of whole exome and genome sequencing.	/pubmed/25024279	PMID:25024279	25024279	Teare MD	Brief Funct Genomics	2014
does not use exome sequencing for human disease gene discovery	Linking genes to neurological clinical practice: the genomic basis for neurorehabilitation.	/pubmed/25415554	PMID:25415554	25415554	Goldberg	J Neurol Phys Ther	2015
does not use exome sequencing for human disease gene discovery	Loss of function mutations in HARS cause a spectrum of inherited peripheral neuropathies.	/pubmed/26072516	PMID:26072516	26072516	Safka	Brain	2015
does not use exome sequencing for human disease gene discovery	Low concordance of multiple variant-calling pipelines: practical implications for exome and genome sequencing.	/pubmed/23537139	PMID:23537139 | PMCID:PMC3706896	23537139	O'Rawe J	Genome Med	2013
does not use exome sequencing for human disease gene discovery	Malformations of cortical development: clinical features and genetic causes.	/pubmed/24932993	PMID:24932993	24932993	Guerrini	Lancet Neurol	2014
does not use exome sequencing for human disease gene discovery	Mapping-by-sequencing identifies HvPHYTOCHROME C as a candidate gene for the early maturity 5 locus modulating the circadian clock and photoperiodic flowering in barley.	/pubmed/24996910	PMID:24996910 | PMCID:PMC4174949	24996910	Pankin	Genetics	2014
does not use exome sequencing for human disease gene discovery	Maternal plasma RNA sequencing for genome-wide transcriptomic profiling and identification of pregnancy-associated transcripts.	/pubmed/24740362	PMID:24740362	24740362	Tsui	Clin Chem	2014
does not use exome sequencing for human disease gene discovery	Molecular genetics of the Usher syndrome in Lebanon: identification of 11 novel protein truncating mutations by whole exome sequencing.	/pubmed/25211151	PMID:25211151 | PMCID:PMC4161397	25211151	Reddy R	PLoS One	2014
does not use exome sequencing for human disease gene discovery	Multiplex Chromosomal Exome Sequencing Accelerates Identification of ENU-Induced Mutations in the Mouse.	/pubmed/22384391	PMID:22384391 | PMCID:PMC3276189	22384391	Sun M	G3 (Bethesda)	2012
does not use exome sequencing for human disease gene discovery	Mutations causing medullary cystic kidney disease type 1 lie in a large VNTR in MUC1 missed by massively parallel sequencing.	/pubmed/23396133	PMID:23396133 | PMCID:PMC3901305	23396133	Kirby	Nat Genet	2013
does not use exome sequencing for human disease gene discovery	N(8)-acetylspermidine as a potential plasma biomarker for Snyder-Robinson syndrome identified by clinical metabolomics.	/pubmed/26174906	PMID:26174906	26174906	Abela	J Inherit Metab Dis	2015
does not use exome sequencing for human disease gene discovery	Neuron-specific chromatin remodeling: a missing link in epigenetic mechanisms underlying synaptic plasticity, memory, and intellectual disability disorders.	/pubmed/24140580	PMID:24140580 | PMCID:PMC3984593	24140580	Vogel-Ciernia	Neuropharmacology	2014
does not use exome sequencing for human disease gene discovery	New tools for Mendelian disease gene identification: PhenoDB variant analysis module; and GeneMatcher, a web-based tool for linking investigators with an interest in the same gene.	/pubmed/25684268	PMID:25684268	25684268	Sobreira	Hum Mutat	2015
does not use exome sequencing for human disease gene discovery	Next generation massively parallel sequencing of targeted exomes to identify genetic mutations in primary ciliary dyskinesia: implications for application to clinical testing.	/pubmed/21270641	PMID:21270641 | PMCID:PMC3755008	21270641	Berg JS	Genet Med	2011
does not use exome sequencing for human disease gene discovery	Non-familial cases of intellectual disability could be linked to de novo genetic mutations: studies suggest the potential of exome sequencing to diagnose causes of severe cases.	/pubmed/23281303	PMID:23281303	23281303		Am J Med Genet A	2013
does not use exome sequencing for human disease gene discovery	Outlier-based identification of copy number variations using targeted resequencing in a small cohort of patients with Tetralogy of Fallot.	/pubmed/24400131	PMID:24400131 | PMCID:PMC3882271	24400131	Bansal	PLoS One	2014
does not use exome sequencing for human disease gene discovery	ParMap, an algorithm for the identification of small genomic insertions and deletions in nextgen sequencing data.	/pubmed/20507604	PMID:20507604 | PMCID:PMC2897800	20507604	Khiabanian	BMC Res Notes	2010
does not use exome sequencing for human disease gene discovery	PATH-SCAN: a reporting tool for identifying clinically actionable variants.	/pubmed/24297550	PMID:24297550 | PMCID:PMC4008882	24297550	Daneshjou	Pac Symp Biocomput	2014
does not use exome sequencing for human disease gene discovery	Phenotypic variability of osteogenesis imperfecta type V caused by an IFITM5 mutation.	/pubmed/23408678	PMID:23408678 | PMCID:PMC3688672	23408678	Shapiro	J Bone Miner Res	2013
does not use exome sequencing for human disease gene discovery	Playing with heart and soulâ€¦and genomes: sports implications and applications of personal genomics.	/pubmed/23940833	PMID:23940833 | PMCID:PMC3740137	23940833	Wagner	PeerJ	2013
does not use exome sequencing for human disease gene discovery	Population-scale sequencing reveals genetic differentiation due to local adaptation in Atlantic herring.	/pubmed/23134729	PMID:23134729 | PMCID:PMC3511109	23134729	Lamichhaney	Proc Natl Acad Sci U S A	2012
does not use exome sequencing for human disease gene discovery	Practices and policies of clinical exome sequencing providers: analysis and implications.	/pubmed/23610049	PMID:23610049 | PMCID:PMC3708985	23610049	Jamal SM	Am J Med Genet A	2013
does not use exome sequencing for human disease gene discovery	Rapid identification of kidney cyst mutations by whole exome sequencing in zebrafish.	/pubmed/24130329	PMID:24130329 | PMCID:PMC4007718	24130329	Ryan S	Development	2013
does not use exome sequencing for human disease gene discovery	Rare variants in complex traits: novel identification strategies and the role of de novo mutations.	/pubmed/23594499	PMID:23594499	23594499	Jouan	Hum Hered	2012
does not use exome sequencing for human disease gene discovery	Real-time resolution of point mutations that cause phenovariance in mice.	/pubmed/25605905	PMID:25605905 | PMCID:PMC4321302	25605905	Wang	Proc Natl Acad Sci U S A	2015
does not use exome sequencing for human disease gene discovery	Reducing the exome search space for mendelian diseases using genetic linkage analysis of exome genotypes.	/pubmed/21917141	PMID:21917141 | PMCID:PMC3308048	21917141	Smith KR	Genome Biol	2011
does not use exome sequencing for human disease gene discovery	Reliable identification of genomic variants from RNA-seq data.	/pubmed/24075185	PMID:24075185 | PMCID:PMC3791257	24075185	Piskol	Am J Hum Genet	2013
does not use exome sequencing for human disease gene discovery	Remind me again what disease we are studying? A population genetics, genetic analysis, and real data perspective on why progress on identifying genetic influences on common epilepsies has been so slow.	/pubmed/25194491	PMID:25194491	25194491	Greenberg	Prog Brain Res	2014
does not use exome sequencing for human disease gene discovery	RET germline mutations identified by exome sequencing in a Chinese multiple endocrine neoplasia type 2A/familial medullary thyroid carcinoma family.	/pubmed/21655256	PMID:21655256 | PMCID:PMC3105051	21655256	Qi XP	PLoS One	2011
does not use exome sequencing for human disease gene discovery	Revealing the human mutome.	/pubmed/20569258	PMID:20569258	20569258	Chen	Clin Genet	2010
does not use exome sequencing for human disease gene discovery	Revealing the results of whole-genome sequencing and whole-exome sequencing in research and clinical investigations: some ethical issues.	/pubmed/25038088	PMID:25038088	25038088	Hallowell N	J Med Ethics	2015
does not use exome sequencing for human disease gene discovery	Selection on plant male function genes identifies candidates for reproductive isolation of yellow monkeyflowers.	/pubmed/24339787	PMID:24339787 | PMCID:PMC3854799	24339787	Aagaard	PLoS Genet	2013
does not use exome sequencing for human disease gene discovery	SlopMap: a software application tool for quick and flexible identification of similar sequences using exact k-mer matching.	/pubmed/24404406	PMID:24404406 | PMCID:PMC3882202	24404406	Zhbannikov	J Data Mining Genomics Proteomics	2013
does not use exome sequencing for human disease gene discovery	SoftSearch: integration of multiple sequence features to identify breakpoints of structural variations.	/pubmed/24358278	PMID:24358278 | PMCID:PMC3865185	24358278	Hart	PLoS One	2013
does not use exome sequencing for human disease gene discovery	Solving glycosylation disorders: fundamental approaches reveal complicated pathways.	/pubmed/24507773	PMID:24507773 | PMCID:PMC3928651	24507773	Freeze	Am J Hum Genet	2014
does not use exome sequencing for human disease gene discovery	Stakeholders' opinions on the implementation of pediatric whole exome sequencing: implications for informed consent.	/pubmed/23846343	PMID:23846343 | PMCID:PMC3849137	23846343	Levenseller BL	J Genet Couns	2014
does not use exome sequencing for human disease gene discovery	Studies on the inactivation of bovine liver enoyl-CoA hydratase by (methylenecyclopropyl)formyl-CoA: elucidation of the inactivation mechanism and identification of cysteine-114 as the entrapped nucleophile.	/pubmed/11583536	PMID:11583536	11583536	Dakoji	J Am Chem Soc	2001
does not use exome sequencing for human disease gene discovery	Successes and challenges of using whole exome sequencing to identify novel genes underlying an inherited predisposition for thoracic aortic aneurysms and acute aortic dissections.	/pubmed/23953976	PMID:23953976 | PMCID:PMC3917689	23953976	Milewicz DM	Trends Cardiovasc Med	2014
does not use exome sequencing for human disease gene discovery	Successful identification of rare variants using oligogenic segregation analysis as a prioritizing tool for whole-exome sequencing studies.	/pubmed/22373114	PMID:22373114 | PMCID:PMC3287833	22373114	Gagnon F	BMC Proc	2011
does not use exome sequencing for human disease gene discovery	Targeted 46-gene and clinical exome sequencing for mutations causing cardiomyopathies.	/pubmed/25979592	PMID:25979592	25979592	WaldmÃ¼ller S	Mol Cell Probes	2015
does not use exome sequencing for human disease gene discovery	Targeted enrichment beyond the consensus coding DNA sequence exome reveals exons with higher variant densities.	/pubmed/21787409	PMID:21787409 | PMCID:PMC3218830	21787409	Bainbridge MN	Genome Biol	2011
does not use exome sequencing for human disease gene discovery	Targeted exome sequencing for mitochondrial disorders reveals high genetic heterogeneity.	/pubmed/24215330	PMID:24215330 | PMCID:PMC3827825	24215330	DaRe JT	BMC Med Genet	2013
does not use exome sequencing for human disease gene discovery	The Centers for Mendelian Genomics: a new large-scale initiative to identify the genes underlying rare Mendelian conditions.	/pubmed/22628075	PMID:22628075 | PMCID:PMC3702263	22628075	Bamshad	Am J Med Genet A	2012
does not use exome sequencing for human disease gene discovery	The implications of familial incidental findings from exome sequencing: the NIH Undiagnosed Diseases Program experience.	/pubmed/24784157	PMID:24784157 | PMCID:PMC4190001	24784157	Lawrence L	Genet Med	2014
does not use exome sequencing for human disease gene discovery	The utility of ancient human DNA for improving allele age estimates, with implications for demographic models and tests of natural selection.	/pubmed/25467111	PMID:25467111 | PMCID:PMC4381881	25467111	Sams	J Hum Evol	2015
does not use exome sequencing for human disease gene discovery	Tissue-specific temporal exome capture revealed muscle-specific genes and SNPs in Indian buffalo (Bubalus bubalis).	/pubmed/22768984	PMID:22768984	22768984	Jakhesara SJ	Genomics Proteomics Bioinformatics	2012
does not use exome sequencing for human disease gene discovery	Towards identification of molecular mechanisms of short stature.	/pubmed/24257104	PMID:24257104 | PMCID:PMC3835394	24257104	Waldman	Int J Pediatr Endocrinol	2013
does not use exome sequencing for human disease gene discovery	Traditional and targeted exome sequencing reveals common, rare and novel functional deleterious variants in RET-signaling complex in a cohort of living US patients with urinary tract malformations.	/pubmed/22729463	PMID:22729463 | PMCID:PMC3551468	22729463	Chatterjee R	Hum Genet	2012
does not use exome sequencing for human disease gene discovery	Trans genomic capture and sequencing of primate exomes reveals new targets of positive selection.	/pubmed/21795384	PMID:21795384 | PMCID:PMC3202285	21795384	George RD	Genome Res	2011
does not use exome sequencing for human disease gene discovery	Transcriptome profiling and sequencing of differentiated human hematopoietic stem cells reveal lineage-specific expression and alternative splicing of genes.	/pubmed/21828245	PMID:21828245 | PMCID:PMC3217327	21828245	Liu	Physiol Genomics	2011
does not use exome sequencing for human disease gene discovery	Transcriptome sequencing from diverse human populations reveals differentiated regulatory architecture.	/pubmed/25121757	PMID:25121757 | PMCID:PMC4133153	25121757	Martin	PLoS Genet	2014
does not use exome sequencing for human disease gene discovery	Use of whole exome sequencing for the identification of ito-based arrhythmia mechanism and therapy.	/pubmed/26015324	PMID:26015324	26015324	Sturm AC	J Am Heart Assoc	2015
does not use exome sequencing for human disease gene discovery	Using linkage analysis of large pedigrees to guide association analyses.	/pubmed/22373287	PMID:22373287 | PMCID:PMC3287919	22373287	Choi	BMC Proc	2011
does not use exome sequencing for human disease gene discovery	Using RNA sequencing for identifying gene imprinting and random monoallelic expression in human placenta.	/pubmed/25437054	PMID:25437054	25437054	Metsalu	Epigenetics	2014
does not use exome sequencing for human disease gene discovery	Variant allele frequency enrichment analysis in vitro reveals sonic hedgehog pathway to impede sustained temozolomide response in GBM.	/pubmed/25604826	PMID:25604826 | PMCID:PMC4300501	25604826	Biswas	Sci Rep	2015
does not use exome sequencing for human disease gene discovery	Whole cell formaldehyde cross-linking simplifies purification of mitochondrial nucleoids and associated proteins involved in mitochondrial gene expression.	/pubmed/25695250	PMID:25695250 | PMCID:PMC4335056	25695250	Rajala	PLoS One	2015
does not use exome sequencing for human disease gene discovery	Whole exome sequencing confirms the clinical diagnosis of Marfan syndrome combined with X-linked hypophosphatemia.	/pubmed/26040324	PMID:26040324 | PMCID:PMC4455986	26040324	Sheng X	J Transl Med	2015
does not use exome sequencing for human disease gene discovery	Whole Exome Sequencing Identifies RAI1 Mutation in a Morbidly Obese Child Diagnosed With ROHHAD Syndrome.	/pubmed/25781356	PMID:25781356 | PMCID:PMC4422892	25781356	Thaker VV	J Clin Endocrinol Metab	2015
does not use exome sequencing for human disease gene discovery	Whole exome sequencing reveals a novel de novo FOXC1 mutation in a patient with unrecognized Axenfeld-Rieger syndrome and glaucoma.	/pubmed/25967385	PMID:25967385	25967385	Pasutto F	Gene	2015
does not use exome sequencing for human disease gene discovery	Whole Exome Sequencing Reveals Novel PHEX Splice Site Mutations in Patients with Hypophosphatemic Rickets.	/pubmed/26107949	PMID:26107949 | PMCID:PMC4479593	26107949	Ma	PLoS One	2015
does not use exome sequencing for human disease gene discovery	Whole exome sequencing to identify genetic causes of short stature.	/pubmed/24970356	PMID:24970356 | PMCID:PMC4130218	24970356	Guo MH	Horm Res Paediatr	2014
does not use exome sequencing for human disease gene discovery	Whole-exome sequencing: a powerful technique for identifying novel genes of complex disorders.	/pubmed/21087231	PMID:21087231	21087231	Sanders SS	Clin Genet	2011
does not use exome sequencing for human disease gene discovery	Whole-exome sequencing: discovering genetic causes of orthopaedic disorders.	/pubmed/24306708	PMID:24306708	24306708	Paria N	J Bone Joint Surg Am	2013
does not use exome sequencing for human disease gene discovery	Whole-genome sequencing in autism identifies hot spots for de novo germline mutation.	/pubmed/23260136	PMID:23260136 | PMCID:PMC3712641	23260136	Michaelson	Cell	2012
does not use exome sequencing for human disease gene discovery	Y chromosome-linked B and NK cell deficiency in mice.	/pubmed/23690476	PMID:23690476	23690476	Sun	J Immunol	2013
mutations in cancer	Exome sequencing identifies frequent inactivating mutations in BAP1, ARID1A and PBRM1 in intrahepatic cholangiocarcinomas.	/pubmed/24185509	PMID:24185509 | PMCID:PMC4013720	24185509	Jiao Y	Nat Genet	2013
mutations in cancer	Exome sequencing identifies recurring FLT3 N676K mutations in core-binding factor leukemia.	/pubmed/23878140	PMID:23878140	23878140	Opatz S	Blood	2013
mutations in cancer	KRAS and CREBBP mutations: a relapse-linked malicious liaison in childhood high hyperdiploid acute lymphoblastic leukemia.	/pubmed/25917266	PMID:25917266	25917266	Malinowska-Ozdowy	Leukemia	2015
mutations in cancer	Melanoma whole-exome sequencing identifies (V600E)B-RAF amplification-mediated acquired B-RAF inhibitor resistance.	/pubmed/22395615	PMID:22395615 | PMCID:PMC3530385	22395615	Shi H	Nat Commun	2012
mutations in cancer	Molecular spectrum of BRAF, NRAS and KRAS gene mutations in plasma cell dyscrasias: implication for MEK-ERK pathway activation.	/pubmed/26090869	PMID:26090869	26090869	Lionetti	Oncotarget	2015
mutations in cancer	Transcriptome characterization by RNA sequencing identifies a major molecular and clinical subdivision in chronic lymphocytic leukemia.	/pubmed/24265505	PMID:24265505 | PMCID:PMC3912412	24265505	Ferreira	Genome Res	2014
mutations in cancer	Whole-exome sequencing in adult ETP-ALL reveals a high rate of DNMT3A mutations.	/pubmed/23603912	PMID:23603912	23603912	Neumann M	Blood	2013
mutations in cancer	Whole-exome sequencing in splenic marginal zone lymphoma reveals mutations in genes involved in marginal zone differentiation.	/pubmed/24296945	PMID:24296945	24296945	MartÃ­nez N	Leukemia	2014
mutations in this gene are already known to cause this disease	An exome sequencing pipeline for identifying and genotyping common CNVs associated with disease with application to psoriasis.	/pubmed/22962454	PMID:22962454 | PMCID:PMC3436806	22962454	Coin LJ	Bioinformatics	2012
mutations in this gene are already known to cause this disease	Application of next-generation sequencing to identify genes and mutations causing autosomal dominant retinitis pigmentosa (adRP).	/pubmed/24664689	PMID:24664689 | PMCID:PMC4121110	24664689	Daiger	Adv Exp Med Biol	2014
mutations in this gene are already known to cause this disease	ATRX mutation in two adult brothers with non-specific moderate intellectual disability identified by exome sequencing.	/pubmed/25606380	PMID:25606380 | PMCID:PMC4205036	25606380	Moncini S	Meta Gene	2013
mutations in this gene are already known to cause this disease	Broadening of cohesinopathies: exome sequencing identifies mutations in ANKRD11 in two patients with Cornelia de Lange-overlapping phenotype.	/pubmed/25652421	PMID:25652421	25652421	Parenti I	Clin Genet	2015
mutations in this gene are already known to cause this disease	Clinical spectrum of early onset epileptic encephalopathies caused by KCNQ2 mutation.	/pubmed/23621294	PMID:23621294	23621294	Kato	Epilepsia	2013
mutations in this gene are already known to cause this disease	De novo missense mutations in the NAA10 gene cause severe non-syndromic developmental delay in males and females.	/pubmed/25099252	PMID:25099252 | PMCID:PMC4402627	25099252	Popp	Eur J Hum Genet	2015
mutations in this gene are already known to cause this disease	De Novo variants in the KMT2A (MLL) gene causing atypical Wiedemann-Steiner syndrome in two unrelated individuals identified by clinical exome sequencing.	/pubmed/24886118	PMID:24886118 | PMCID:PMC4072606	24886118	Strom SP	BMC Med Genet	2014
mutations in this gene are already known to cause this disease	Dehydrated hereditary stomatocytosis linked to gain-of-function mutations in mechanically activated PIEZO1 ion channels.	/pubmed/23695678	PMID:23695678 | PMCID:PMC3674779	23695678	Albuisson	Nat Commun	2013
mutations in this gene are already known to cause this disease	Exome analysis of two limb-girdle muscular dystrophy families: mutations identified and challenges encountered.	/pubmed/23155419	PMID:23155419 | PMCID:PMC3498247	23155419	McDonald KK	PLoS One	2012
mutations in this gene are already known to cause this disease	Exome sequencing allows for rapid gene identification in a Charcot-Marie-Tooth family.	/pubmed/21254193	PMID:21254193 | PMCID:PMC3066289	21254193	Montenegro G	Ann Neurol	2011
mutations in this gene are already known to cause this disease	Exome sequencing and genome-wide linkage analysis in 17 families illustrate the complex contribution of TTN truncating variants to dilated cardiomyopathy.	/pubmed/23418287	PMID:23418287 | PMCID:PMC3815606	23418287	Norton N	Circ Cardiovasc Genet	2013
mutations in this gene are already known to cause this disease	Exome sequencing and unrelated findings in the context of complex disease research: ethical and clinical implications.	/pubmed/21794208	PMID:21794208 | PMCID:PMC3544941	21794208	Lyon GJ	Discov Med	2011
mutations in this gene are already known to cause this disease	Exome sequencing identifies 2 novel presenilin 1 mutations (p.L166V and p.S230R) in British early-onset Alzheimer's disease.	/pubmed/24880964	PMID:24880964 | PMCID:PMC4099516	24880964	Sassi C	Neurobiol Aging	2014
mutations in this gene are already known to cause this disease	Exome sequencing identifies a branch point variant in Aarskog-Scott syndrome.	/pubmed/23169394	PMID:23169394	23169394	Aten E	Hum Mutat	2013
mutations in this gene are already known to cause this disease	Exome sequencing identifies a novel EP300 frame shift mutation in a patient with features that overlap Cornelia de Lange syndrome.	/pubmed/24352918	PMID:24352918	24352918	Woods SA	Am J Med Genet A	2014
mutations in this gene are already known to cause this disease	Exome sequencing identifies a novel mutation in PIK3R1 as the cause of SHORT syndrome.	/pubmed/24886349	PMID:24886349 | PMCID:PMC4022398	24886349	BÃ¡rcena C	BMC Med Genet	2014
mutations in this gene are already known to cause this disease	Exome sequencing identifies novel and recurrent mutations in GJA8 and CRYGD associated with inherited cataract.	/pubmed/25403472	PMID:25403472 | PMCID:PMC4240822	25403472	Mackay DS	Hum Genomics	2014
mutations in this gene are already known to cause this disease	Exome sequencing identifies novel ApoB loss-of-function mutations causing hypobetalipoproteinemia in type 1 diabetes.	/pubmed/25430706	PMID:25430706	25430706	Gao F	Acta Diabetol	2015
mutations in this gene are already known to cause this disease	Exome sequencing of extended families with autism reveals genes shared across neurodevelopmental and neuropsychiatric disorders.	/pubmed/24410847	PMID:24410847 | PMCID:PMC3896704	24410847	Cukier HN	Mol Autism	2014
mutations in this gene are already known to cause this disease	Exome sequencing reveals CHM mutations in six families with atypical choroideremia initially diagnosed as retinitis pigmentosa.	/pubmed/24913019	PMID:24913019	24913019	Li S	Int J Mol Med	2014
mutations in this gene are already known to cause this disease	Exome sequencing reveals novel rare variants in the ryanodine receptor and calcium channel genes in malignant hyperthermia families.	/pubmed/24013571	PMID:24013571 | PMCID:PMC4115638	24013571	Kim JH	Anesthesiology	2013
mutations in this gene are already known to cause this disease	Expanding the molecular basis and phenotypic spectrum of X-linked Joubert syndrome associated with OFD1 mutations.	/pubmed/22353940	PMID:22353940 | PMCID:PMC3376274	22353940	Field	Eur J Hum Genet	2012
mutations in this gene are already known to cause this disease	Further delineation of the KBG syndrome phenotype caused by ANKRD11 aberrations.	/pubmed/25424714	PMID:25424714	25424714	Ockeloen	Eur J Hum Genet	2014
mutations in this gene are already known to cause this disease	Genome-wide linkage, exome sequencing and functional analyses identify ABCB6 as the pathogenic gene of dyschromatosis universalis hereditaria.	/pubmed/24498303	PMID:24498303 | PMCID:PMC3911924	24498303	Liu H	PLoS One	2014
mutations in this gene are already known to cause this disease	HMSN-P caused by p.Pro285Leu mutation in TFG is not confined to patients with Far East ancestry.	/pubmed/25725944	PMID:25725944	25725944	Alavi	Neurobiol Aging	2015
mutations in this gene are already known to cause this disease	Î±IIbÎ²3 variants defined by next-generation sequencing: predicting variants likely to cause Glanzmann thrombasthenia.	/pubmed/25827233	PMID:25827233 | PMCID:PMC4403182	25827233	Buitrago	Proc Natl Acad Sci U S A	2015
mutations in this gene are already known to cause this disease	Identification of a novel Cys146X mutation of SOD1 in familial amyotrophic lateral sclerosis by whole-exome sequencing.	/pubmed/22595939	PMID:22595939	22595939	Wu J	Genet Med	2012
mutations in this gene are already known to cause this disease	Identification of a novel EXT1 mutation in patients with hereditary multiple exostosis by exome sequencing.	/pubmed/25421355	PMID:25421355 | PMCID:PMC4306274	25421355	Liu H	Oncol Rep	2015
mutations in this gene are already known to cause this disease	Identification of ATP1A3 mutations by exome sequencing as the cause of alternating hemiplegia of childhood in Japanese patients.	/pubmed/23409136	PMID:23409136 | PMCID:PMC3568031	23409136	Ishii A	PLoS One	2013
mutations in this gene are already known to cause this disease	Identification of FUS p.R377W in essential tremor.	/pubmed/23834483	PMID:23834483	23834483	Rajput	Eur J Neurol	2014
mutations in this gene are already known to cause this disease	Identification of KMT2D and KDM6A mutations by exome sequencing in Korean patients with Kabuki syndrome.	/pubmed/24739679	PMID:24739679	24739679	Cheon CK	J Hum Genet	2014
mutations in this gene are already known to cause this disease	Linkage analysis and whole-exome sequencing exclude extra mutations responsible for the parkinsonian phenotype of spinocerebellar ataxia-2.	/pubmed/25189117	PMID:25189117	25189117	Wang C	Neurobiol Aging	2015
mutations in this gene are already known to cause this disease	Mutations in IFT172 cause isolated retinal degeneration and Bardet-Biedl syndrome.	/pubmed/25168386	PMID:25168386 | PMCID:PMC4326328	25168386	Bujakowska	Hum Mol Genet	2015
mutations in this gene are already known to cause this disease	Nager syndrome: confirmation of SF3B4 haploinsufficiency as the major cause.	/pubmed/24003905	PMID:24003905	24003905	Petit	Clin Genet	2014
mutations in this gene are already known to cause this disease	Nephronophthisis 13: implications of its association with Caroli disease and altered intracellular localization of WDR19 in the kidney.	/pubmed/25726036	PMID:25726036	25726036	Lee	Pediatr Nephrol	2015
mutations in this gene are already known to cause this disease	Next generation exome sequencing of paediatric inflammatory bowel disease patients identifies rare and novel variants in candidate genes.	/pubmed/22543157	PMID:22543157 | PMCID:PMC3686259	22543157	Christodoulou K	Gut	2013
mutations in this gene are already known to cause this disease	Next-generation sequencing identifies rare variants associated with Noonan syndrome.	/pubmed/25049390	PMID:25049390 | PMCID:PMC4128129	25049390	Chen	Proc Natl Acad Sci U S A	2014
mutations in this gene are already known to cause this disease	Novel mutation in VCP gene causes atypical amyotrophic lateral sclerosis.	/pubmed/23152587	PMID:23152587 | PMCID:PMC3570818	23152587	GonzÃ¡lez-PÃ©rez	Neurology	2012
mutations in this gene are already known to cause this disease	Novel SMAD4 mutation causing Myhre syndrome.	/pubmed/24715504	PMID:24715504	24715504	Caputo	Am J Med Genet A	2014
mutations in this gene are already known to cause this disease	Re-analysis of an original CMTX3 family using exome sequencing identifies a known BSCL2 mutation.	/pubmed/23553728	PMID:23553728	23553728	Chaudhry R	Muscle Nerve	2013
mutations in this gene are already known to cause this disease	Segmental overgrowth syndrome due to an activating PIK3CA mutation identified in affected muscle tissue by exome sequencing.	/pubmed/24665065	PMID:24665065	24665065	Rasmussen M	Am J Med Genet A	2014
mutations in this gene are already known to cause this disease	Sequencing of SCN5A identifies rare and common variants associated with cardiac conduction: Cohorts for Heart and Aging Research in Genomic Epidemiology (CHARGE) Consortium.	/pubmed/24951663	PMID:24951663 | PMCID:PMC4177904	24951663	Magnani	Circ Cardiovasc Genet	2014
mutations in this gene are already known to cause this disease	Targeted exome capture and sequencing identifies novel PRPF31 mutations in autosomal dominant retinitis pigmentosa in Chinese families.	/pubmed/24202059	PMID:24202059 | PMCID:PMC3822309	24202059	Yang L	BMJ Open	2013
mutations in this gene are already known to cause this disease	TBX1 mutation identified by exome sequencing in a Japanese family with 22q11.2 deletion syndrome-like craniofacial features and hypocalcemia.	/pubmed/24637876	PMID:24637876 | PMCID:PMC3956758	24637876	Ogata T	PLoS One	2014
mutations in this gene are already known to cause this disease	The expanding spectrum of PRPS1-associated phenotypes: three novel mutations segregating with X-linked hearing loss and mild peripheral neuropathy.	/pubmed/25182139	PMID:25182139 | PMCID:PMC4270732	25182139	Robusto	Eur J Hum Genet	2015
mutations in this gene are already known to cause this disease	The identification of MAFB mutations in eight patients with multicentric carpo-tarsal osteolysis supports genetic homogeneity but clinical variability.	/pubmed/23956186	PMID:23956186	23956186	Mehawej	Am J Med Genet A	2013
mutations in this gene are already known to cause this disease	VPS35 and DNAJC13 disease-causing variants in essential tremor.	/pubmed/25118025	PMID:25118025	25118025	Rajput	Eur J Hum Genet	2015
mutations in this gene are already known to cause this disease	When natural mutants do not fit our expectations: the intriguing case of patients with XRCC4 mutations revealed by whole-exome sequencing.	/pubmed/25962386	PMID:25962386	25962386	de Villartay JP	EMBO Mol Med	2015
mutations in this gene are already known to cause this disease	Whole exome sequencing identifies de novo heterozygous CAV1 mutations associated with a novel neonatal onset lipodystrophy syndrome.	/pubmed/25898808	PMID:25898808	25898808	Garg A	Am J Med Genet A	2015
mutations in this gene are already known to cause this disease	Whole exome sequencing identifies multiple, complex etiologies in an idiopathic hereditary pancreatitis kindred.	/pubmed/22572128	PMID:22572128 | PMCID:PMC3651649	22572128	LaRusch J	JOP	2012
mutations in this gene are already known to cause this disease	Whole exome sequencing reveals uncommon mutations in the recently identified Fanconi anemia gene SLX4/FANCP.	/pubmed/23033263	PMID:23033263	23033263	Schuster B	Hum Mutat	2013
mutations in this gene are already known to cause this disease	Whole-exome sequencing identifies a novel genotype-phenotype correlation in the entactin domain of the known deafness gene TECTA.	/pubmed/24816743	PMID:24816743 | PMCID:PMC4016231	24816743	Choi BY	PLoS One	2014
mutations in this gene are already known to cause this disease	Whole-exome sequencing identifies rare, functional CFH variants in families with macular degeneration.	/pubmed/24847005	PMID:24847005 | PMCID:PMC4159152	24847005	Yu Y	Hum Mol Genet	2014
mutations in this gene are already known to cause this disease	Whole-exome sequencing identify a new mutation of MYH7 in a Chinese family with left ventricular noncompaction.	/pubmed/25550050	PMID:25550050	25550050	Yang J	Gene	2015
no more than one family with a variant in each new implicated gene	A combination of targeted enrichment methodologies for whole-exome sequencing reveals novel pathogenic mutations.	/pubmed/25786579	PMID:25786579 | PMCID:PMC4365396	25786579	Miya F	Sci Rep	2015
no more than one family with a variant in each new implicated gene	Combined linkage analysis and exome sequencing identifies novel genes for familial goiter.	/pubmed/23535966	PMID:23535966	23535966	Yan J	J Hum Genet	2013
no more than one family with a variant in each new implicated gene	De novo mutations in schizophrenia implicate chromatin remodeling and support a genetic overlap with autism and intellectual disability.	/pubmed/24776741	PMID:24776741 | PMCID:PMC4031262	24776741	McCarthy	Mol Psychiatry	2014
no more than one family with a variant in each new implicated gene	Exome sequencing in 53 sporadic cases of schizophrenia identifies 18 putative candidate genes.	/pubmed/25420024	PMID:25420024 | PMCID:PMC4242613	25420024	Guipponi M	PLoS One	2014
no more than one family with a variant in each new implicated gene	Exome sequencing in sporadic autism spectrum disorders identifies severe de novo mutations.	/pubmed/21572417	PMID:21572417 | PMCID:PMC3115696	21572417	O'Roak BJ	Nat Genet	2011
no more than one family with a variant in each new implicated gene	Exome Sequencing of Neonatal Blood Spots Identifies Genes Implicated in Bronchopulmonary Dysplasia.	/pubmed/26030808	PMID:26030808	26030808	Li J	Am J Respir Crit Care Med	2015
no more than one family with a variant in each new implicated gene	Exome sequencing reveals new causal mutations in children with epileptic encephalopathies.	/pubmed/23647072	PMID:23647072 | PMCID:PMC3700577	23647072	Veeramah KR	Epilepsia	2013
no more than one family with a variant in each new implicated gene	Loss of function mutations in RPL27 and RPS27 identified by whole-exome sequencing in Diamond-Blackfan anaemia.	/pubmed/25424902	PMID:25424902	25424902	Wang R	Br J Haematol	2015
no more than one family with a variant in each new implicated gene	OS049. Exome sequencing identifies likely functional variantsinfluencing preeclampsia and CVD risk.	/pubmed/26105263	PMID:26105263	26105263	Johnson	Pregnancy Hypertens	2012
no more than one family with a variant in each new implicated gene	Pathogenic mutations in two families with congenital cataract identified with whole-exome sequencing.	/pubmed/23441109	PMID:23441109 | PMCID:PMC3580970	23441109	Kondo Y	Mol Vis	2013
no more than one family with a variant in each new implicated gene	Whole Exome Sequencing Identified MCM2 as a Novel Causative Gene for Autosomal Dominant Nonsyndromic Deafness in a Chinese Family.	/pubmed/26196677	PMID:26196677 | PMCID:PMC4510057	26196677	Gao	PLoS One	2015
no more than one family with a variant in each new implicated gene	Whole exome sequencing of distant relatives in multiplex families implicates rare variants in candidate genes for oral clefts.	/pubmed/24793288	PMID:24793288 | PMCID:PMC4096358	24793288	Bureau A	Genetics	2014
no more than one unrelated case	A complex V ATP5A1 defect causes fatal neonatal mitochondrial encephalopathy.	/pubmed/23599390	PMID:23599390	23599390	Jonckheere	Brain	2013
no more than one unrelated case	A DYNC1H1 mutation causes a dominant spinal muscular atrophy with lower extremity predominance.	/pubmed/22847149	PMID:22847149	22847149	Tsurusaki	Neurogenetics	2012
no more than one unrelated case	A gain of function mutation in TNFRSF11B encoding osteoprotegerin causes osteoarthritis with chondrocalcinosis.	/pubmed/24743232	PMID:24743232	24743232	Ramos	Ann Rheum Dis	2014
no more than one unrelated case	A hypermorphic missense mutation in PLCG2, encoding phospholipase CÎ³2, causes a dominantly inherited autoinflammatory disease with immunodeficiency.	/pubmed/23000145	PMID:23000145 | PMCID:PMC3484656	23000145	Zhou	Am J Hum Genet	2012
no more than one unrelated case	A missense mutation in the alpha-actinin 1 gene (ACTN1) is the cause of autosomal dominant macrothrombocytopenia in a large French family.	/pubmed/24069336	PMID:24069336 | PMCID:PMC3775762	24069336	GuÃ©guen	PLoS One	2013
no more than one unrelated case	A mutation in FRIZZLED2 impairs Wnt signaling and causes autosomal dominant omodysplasia.	/pubmed/25759469	PMID:25759469	25759469	Saal	Hum Mol Genet	2015
no more than one unrelated case	A new mutation in the C-SH2 domain of PTPN11 causes Noonan syndrome with multiple giant cell lesions.	/pubmed/24225993	PMID:24225993	24225993	Carapito	J Hum Genet	2014
no more than one unrelated case	A novel COL4A5 mutation identified in a Chinese Han family using exome sequencing.	/pubmed/25110662	PMID:25110662 | PMCID:PMC4109303	25110662	Xiu X	Biomed Res Int	2014
no more than one unrelated case	A novel disease-causing CD40L mutation reduces expression of CD40 ligand, but preserves CD40 binding capacity.	/pubmed/24845792	PMID:24845792	24845792	GÃ¼naydin	Clin Immunol	2014
no more than one unrelated case	A novel LMX1B mutation in a family with end-stage renal disease of 'unknown cause'.	/pubmed/25713721	PMID:25713721 | PMCID:PMC4310431	25713721	Edwards	Clin Kidney J	2015
no more than one unrelated case	A Novel Locus Harbouring a Functional CD164 Nonsense Mutation Identified in a Large Danish Family with Nonsyndromic Hearing Impairment.	/pubmed/26197441	PMID:26197441 | PMCID:PMC4510537	26197441	Nyegaard	PLoS Genet	2015
no more than one unrelated case	A Novel SLC6A8 Mutation in a Large Family with X-Linked Intellectual Disability: Clinical and Proton Magnetic Resonance Spectroscopy Data of Both Hemizygous Males and Heterozygous Females.	/pubmed/24190795	PMID:24190795 | PMCID:PMC4110338	24190795	Dreha-Kulaczewski	JIMD Rep	2014
no more than one unrelated case	A novel TFG mutation causes Charcot-Marie-Tooth disease type 2 and impairs TFG function.	/pubmed/25098539	PMID:25098539	25098539	Tsai	Neurology	2014
no more than one unrelated case	A severe congenital myasthenic syndrome with dropped head" caused by novel MUSK mutations."	/pubmed/25900532	PMID:25900532	25900532	Giarrana	Muscle Nerve	2015
no more than one unrelated case	A splice donor mutation in NAA10 results in the dysregulation of the retinoic acid signalling pathway and causes Lenz microphthalmia syndrome.	/pubmed/24431331	PMID:24431331 | PMCID:PMC4278941	24431331	Esmailpour	J Med Genet	2014
no more than one unrelated case	Absent expression of the osteoblast-specific maternally imprinted genes, DLX5 and DLX6, causes split hand/split foot malformation type I.	/pubmed/25332435	PMID:25332435	25332435	Rattanasopha	J Med Genet	2014
no more than one unrelated case	Adult presentation of X-linked Conradi-HÃ¼nermann-Happle syndrome.	/pubmed/25846959	PMID:25846959 | PMCID:PMC4449285	25846959	Posey	Am J Med Genet A	2015
no more than one unrelated case	Adult-Onset Leukoencephalopathy with Axonal Spheroids and Pigmented Glia Caused by a Novel R782G Mutation in CSF1R.	/pubmed/25975230	PMID:25975230 | PMCID:PMC4432561	25975230	Foulds	Sci Rep	2015
no more than one unrelated case	An unusual cause of peroneal neuropathy.	/pubmed/25149929	PMID:25149929	25149929	Ananth	Semin Pediatr Neurol	2014
no more than one unrelated case	Autosomal dominant eccentric core disease caused by a heterozygous mutation in the MYH7 gene.	/pubmed/24828896	PMID:24828896 | PMCID:PMC4173876	24828896	Romero	J Neurol Neurosurg Psychiatry	2014
no more than one unrelated case	Autosomal dominant familial dyskinesia and facial myokymia: single exome sequencing identifies a mutation in adenylyl cyclase 5.	/pubmed/22782511	PMID:22782511 | PMCID:PMC3508680	22782511	Chen YZ	Arch Neurol	2012
no more than one unrelated case	Autosomal dominant hypoparathyroidism caused by germline mutation in GNA11: phenotypic and molecular characterization.	/pubmed/24823460	PMID:24823460 | PMCID:PMC4154081	24823460	Li	J Clin Endocrinol Metab	2014
no more than one unrelated case	Autosomal dominant myofibrillar myopathy with arrhythmogenic right ventricular cardiomyopathy 7 is caused by a DES mutation.	/pubmed/22395865	PMID:22395865 | PMCID:PMC3421124	22395865	Hedberg	Eur J Hum Genet	2012
no more than one unrelated case	Brief Report: IFIH1 Mutation Causes Systemic Lupus Erythematosus With Selective IgA Deficiency.	/pubmed/25777993	PMID:25777993	25777993	Van	Arthritis Rheumatol	2015
no more than one unrelated case	c.G2114A MYH9 mutation (DFNA17) causes non-syndromic autosomal dominant hearing loss in a Brazilian family.	/pubmed/25505834	PMID:25505834 | PMCID:PMC4261959	25505834	Dantas	Genet Mol Biol	2014
no more than one unrelated case	Clinical exome sequencing identifies a novel TUBB4A mutation in a child with static hypomyelinating leukodystrophy.	/pubmed/24742798	PMID:24742798 | PMCID:PMC4029864	24742798	Purnell SM	Pediatr Neurol	2014
no more than one unrelated case	Coffin-Siris Syndrome with obesity, macrocephaly, hepatomegaly and hyperinsulinism caused by a mutation in the ARID1B gene.	/pubmed/24569609	PMID:24569609 | PMCID:PMC4200437	24569609	Vals	Eur J Hum Genet	2014
no more than one unrelated case	COL1A1 C-propeptide cleavage site mutation causes high bone mass, bone fragility and jaw lesions: a new cause of gnathodiaphyseal dysplasia?	/pubmed/24891183	PMID:24891183	24891183	McInerney-Leo	Clin Genet	2015
no more than one unrelated case	Combinational analysis of linkage and exome sequencing identifies the causative mutation in a Chinese family with congenital cataract.	/pubmed/24103489	PMID:24103489 | PMCID:PMC3851584	24103489	Jia X	BMC Med Genet	2013
no more than one unrelated case	Combined cap disease and nemaline myopathy in the same patient caused by an autosomal dominant mutation in the TPM3 gene.	/pubmed/24095155	PMID:24095155	24095155	Malfatti	Neuromuscul Disord	2013
no more than one unrelated case	De novo SCN8A mutation identified by whole-exome sequencing in a boy with neonatal epileptic encephalopathy, multiple congenital anomalies, and movement disorders.	/pubmed/24352161	PMID:24352161	24352161	Vaher U	J Child Neurol	2014
no more than one unrelated case	De novo SHANK3 mutation causes Rett syndrome-like phenotype in a female patient.	/pubmed/25931020	PMID:25931020	25931020	Hara	Am J Med Genet A	2015
no more than one unrelated case	Developmental dysplasia of the hip: linkage mapping and whole exome sequencing identify a shared variant in CX3CR1 in all affected members of a large multigeneration family.	/pubmed/23716478	PMID:23716478	23716478	Feldman GJ	J Bone Miner Res	2013
no more than one unrelated case	Doubly heterozygous LMNA and TTN mutations revealed by exome sequencing in a severe form of dilated cardiomyopathy.	/pubmed/23463027	PMID:23463027 | PMCID:PMC3778353	23463027	Roncarati R	Eur J Hum Genet	2013
no more than one unrelated case	Exome sequencing and functional analysis identifies a novel mutation in EXT1 gene that causes multiple osteochondromas.	/pubmed/24009674	PMID:24009674 | PMCID:PMC3757002	24009674	Zhang F	PLoS One	2013
no more than one unrelated case	Exome sequencing and in vitro studies identified podocalyxin as a candidate gene for focal and segmental glomerulosclerosis.	/pubmed/24048372	PMID:24048372 | PMCID:PMC4068013	24048372	Barua M	Kidney Int	2014
no more than one unrelated case	Exome sequencing identification of a GJB1 missense mutation in a kindred with X-linked spinocerebellar ataxia (SCA-X1).	/pubmed/23773993	PMID:23773993 | PMCID:PMC3792691	23773993	Caramins M	Hum Mol Genet	2013
no more than one unrelated case	Exome sequencing identified new mutations in a Marfan syndrome family.	/pubmed/24484584	PMID:24484584 | PMCID:PMC3918099	24484584	Li G	Diagn Pathol	2014
no more than one unrelated case	Exome sequencing identifies a COL14A1 mutation in a large Chinese pedigree with punctate palmoplantar keratoderma.	/pubmed/22972947	PMID:22972947	22972947	Guo BR	J Med Genet	2012
no more than one unrelated case	Exome sequencing identifies a de novo mutation in HDAC8 associated with Cornelia de Lange syndrome.	/pubmed/25102094	PMID:25102094	25102094	Feng L	J Hum Genet	2014
no more than one unrelated case	Exome sequencing identifies a DNAJB6 mutation in a family with dominantly-inherited limb-girdle muscular dystrophy.	/pubmed/24594375	PMID:24594375 | PMCID:PMC4013999	24594375	Couthouis J	Neuromuscul Disord	2014
no more than one unrelated case	Exome Sequencing Identifies a Dominant TNNT3 Mutation in a Large Family with Distal Arthrogryposis.	/pubmed/25337069	PMID:25337069 | PMCID:PMC4188168	25337069	Daly SB	Mol Syndromol	2014
no more than one unrelated case	Exome sequencing identifies a DYNC1H1 mutation in a large pedigree with dominant axonal Charcot-Marie-Tooth disease.	/pubmed/21820100	PMID:21820100 | PMCID:PMC3155164	21820100	Weedon MN	Am J Hum Genet	2011
no more than one unrelated case	Exome Sequencing Identifies a Missense Variant in EFEMP1 Co-Segregating in a Family with Autosomal Dominant Primary Open-Angle Glaucoma.	/pubmed/26162006	PMID:26162006 | PMCID:PMC4498621	26162006	Mackay	PLoS One	2015
no more than one unrelated case	Exome Sequencing Identifies a Mutation in EYA4 as a Novel Cause of Autosomal Dominant Non-Syndromic Hearing Loss.	/pubmed/25961296	PMID:25961296 | PMCID:PMC4427289	25961296	Liu F	PLoS One	2015
no more than one unrelated case	Exome sequencing identifies a novel CEACAM16 mutation associated with autosomal dominant nonsyndromic hearing loss DFNA4B in a Chinese family.	/pubmed/25589040	PMID:25589040 | PMCID:PMC4375019	25589040	Wang H	J Hum Genet	2015
no more than one unrelated case	Exome sequencing identifies a novel FOXP3 mutation in a 2-generation family with inflammatory bowel disease.	/pubmed/24792626	PMID:24792626 | PMCID:PMC4277865	24792626	Okou DT	J Pediatr Gastroenterol Nutr	2014
no more than one unrelated case	Exome Sequencing Identifies a Novel Frameshift Mutation of MYO6 as the Cause of Autosomal Dominant Nonsyndromic Hearing Loss in a Chinese Family.	/pubmed/25227905	PMID:25227905	25227905	Cheng J	Ann Hum Genet	2014
no more than one unrelated case	Exome sequencing identifies a novel intronic mutation in ENG that causes recurrence of pulmonary arteriovenous malformations.	/pubmed/25868896	PMID:25868896	25868896	Saji N	J Neurol Sci	2015
no more than one unrelated case	Exome sequencing identifies a novel MYH7 p.G407C mutation responsible for familial hypertrophic cardiomyopathy.	/pubmed/24963656	PMID:24963656 | PMCID:PMC4180301	24963656	Guo Q	DNA Cell Biol	2014
no more than one unrelated case	Exome sequencing identifies a novel SMCHD1 mutation in facioscapulohumeral muscular dystrophy 2.	/pubmed/24128691	PMID:24128691 | PMCID:PMC3851942	24128691	Mitsuhashi S	Neuromuscul Disord	2013
no more than one unrelated case	Exome sequencing identifies a novel TRPV4 mutation in a CMT2C family.	/pubmed/22675077	PMID:22675077 | PMCID:PMC3390542	22675077	LandourÃ© G	Neurology	2012
no more than one unrelated case	Exome sequencing identifies a novel TTN mutation in a family with hereditary myopathy with early respiratory failure.	/pubmed/23446887	PMID:23446887	23446887	Izumi R	J Hum Genet	2013
no more than one unrelated case	Exome sequencing identifies a novel variant in ACTC1 associated with familial atrial septal defect.	/pubmed/24461919	PMID:24461919	24461919	Greenway SC	Can J Cardiol	2014
no more than one unrelated case	Exome sequencing identifies a REEP1 mutation involved in distal hereditary motor neuropathy type V.	/pubmed/22703882	PMID:22703882 | PMCID:PMC3397265	22703882	Beetz C	Am J Hum Genet	2012
no more than one unrelated case	Exome sequencing identifies a significant variant in methionyl-tRNA synthetase (MARS) in a family with late-onset CMT2.	/pubmed/23729695	PMID:23729695 | PMCID:PMC3796032	23729695	Gonzalez M	J Neurol Neurosurg Psychiatry	2013
no more than one unrelated case	Exome sequencing identifies an MYH3 mutation in a family with distal arthrogryposis type 1.	/pubmed/21531865	PMID:21531865 | PMCID:PMC3102311	21531865	Alvarado DM	J Bone Joint Surg Am	2011
no more than one unrelated case	Exome sequencing identifies de novo gain of function missense mutation in KCND2 in identical twins with autism and seizures that slows potassium channel inactivation.	/pubmed/24501278	PMID:24501278 | PMCID:PMC4049306	24501278	Lee H	Hum Mol Genet	2014
no more than one unrelated case	Exome Sequencing Identifies DYNC1H1 Variant Associated With Vertebral Abnormality and Spinal Muscular Atrophy With Lower Extremity Predominance.	/pubmed/25484024	PMID:25484024 | PMCID:PMC4351714	25484024	Punetha J	Pediatr Neurol	2015
no more than one unrelated case	Exome sequencing identifies Laing distal myopathy MYH7 mutation in a Roma family previously diagnosed with distal neuronopathy.	/pubmed/24300783	PMID:24300783	24300783	KomlÃ³si K	Neuromuscul Disord	2014
no more than one unrelated case	Exome Sequencing Identifies Mutant TINF2 in a Family With Pulmonary Fibrosis.	/pubmed/25539146	PMID:25539146 | PMCID:PMC4420184	25539146	Alder JK	Chest	2015
no more than one unrelated case	Exome sequencing identifies mutations in ABCD1 and DACH2 in two brothers with a distinct phenotype.	/pubmed/25234129	PMID:25234129 | PMCID:PMC4355004	25234129	Zhang Y	BMC Med Genet	2014
no more than one unrelated case	Exome sequencing identifies UPF3B as the causative gene for a Chinese non-syndrome mental retardation pedigree.	/pubmed/22957832	PMID:22957832	22957832	Xu X	Clin Genet	2013
no more than one unrelated case	Exome sequencing identifies ZFPM2 as a cause of familial isolated congenital diaphragmatic hernia and possibly cardiovascular malformations.	/pubmed/24769157	PMID:24769157	24769157	Brady PD	Eur J Med Genet	2014
no more than one unrelated case	Exome sequencing reveals a heterozygous DLX5 mutation in a Chinese family with autosomal-dominant split-hand/foot malformation.	/pubmed/24496061	PMID:24496061 | PMCID:PMC4135423	24496061	Wang X	Eur J Hum Genet	2014
no more than one unrelated case	Exome sequencing reveals a novel PTHLH mutation in a Chinese pedigree with brachydactyly type E and short stature.	/pubmed/25801215	PMID:25801215	25801215	Wang J	Clin Chim Acta	2015
no more than one unrelated case	Exome sequencing reveals mutations in MFN2 and GDAP1 in severe Charcot-Marie-Tooth disease.	/pubmed/25403865	PMID:25403865	25403865	Kostera-Pruszczyk A	J Peripher Nerv Syst	2014
no more than one unrelated case	Exon skipping causes atypical phenotypes associated with a loss-of-function mutation in FLNA by restoring its protein function.	/pubmed/26059841	PMID:26059841	26059841	Oda	Eur J Hum Genet	2015
no more than one unrelated case	Familial cortical dysplasia type IIA caused by a germline mutation in DEPDC5.	/pubmed/26000329	PMID:26000329 | PMCID:PMC4435711	26000329	Scerri	Ann Clin Transl Neurol	2015
no more than one unrelated case	Family-based analysis identified CD2 as a susceptibility gene for primary open angle glaucoma in Chinese Han population.	/pubmed/24597656	PMID:24597656 | PMCID:PMC4000112	24597656	Liu	J Cell Mol Med	2014
no more than one unrelated case	First de novo KCND3 mutation causes severe Kv4.3 channel dysfunction leading to early onset cerebellar ataxia, intellectual disability, oral apraxia and epilepsy.	/pubmed/26189493	PMID:26189493	26189493	Smets	BMC Med Genet	2015
no more than one unrelated case	Genome sequencing identifies a novel mutation in ATP1A3 in a family with dystonia in females only.	/pubmed/25359261	PMID:25359261	25359261	Wilcox	J Neurol	2015
no more than one unrelated case	Hoyeraal-Hreidarsson syndrome with a DKC1 mutation identified by whole-exome sequencing.	/pubmed/24914498	PMID:24914498	24914498	Lim BC	Gene	2014
no more than one unrelated case	Identification and surgical repair of familial thoracic aortic aneurysm and dissection caused by TGFBR1 mutation.	/pubmed/25110237	PMID:25110237	25110237	Dong	Ann Vasc Surg	2014
no more than one unrelated case	Identification of a de novo heterozygous missense FLNB mutation in lethal atelosteogenesis type I by exome sequencing.	/pubmed/24624349	PMID:24624349 | PMCID:PMC3948826	24624349	Jeon GW	Ann Lab Med	2014
no more than one unrelated case	Identification of a GJA3 mutation in a Chinese family with congenital nuclear cataract using exome sequencing.	/pubmed/24772942	PMID:24772942	24772942	Guo Y	Indian J Biochem Biophys	2013
no more than one unrelated case	Identification of a novel COL4A5 mutation in a Chinese family with X-linked Alport syndrome using exome sequencing.	/pubmed/24522658	PMID:24522658	24522658	Guo Y	Mol Biol Rep	2014
no more than one unrelated case	Identification of a novel C-terminal extension mutation in EPHA2 in a family affected with congenital cataract.	/pubmed/24940039	PMID:24940039 | PMCID:PMC4057250	24940039	Reis	Mol Vis	2014
no more than one unrelated case	Identification of a novel de novo p.Phe932Ile KCNT1 mutation in a patient with leukoencephalopathy and severe epilepsy.	/pubmed/24120652	PMID:24120652 | PMCID:PMC4303471	24120652	Vanderver	Pediatr Neurol	2014
no more than one unrelated case	Identification of a novel GATA3 mutation in a deaf Taiwanese family by massively parallel sequencing.	/pubmed/25771973	PMID:25771973	25771973	Lin	Mutat Res	2015
no more than one unrelated case	Identification of a novel mutation in a Chinese family with Nance-Horan syndrome by whole exome sequencing.	/pubmed/25091991	PMID:25091991 | PMCID:PMC4129093	25091991	Hong N	J Zhejiang Univ Sci B	2014
no more than one unrelated case	Identification of a Novel Mutation in the COL2A1 Gene in a Chinese Family with Spondyloepiphyseal Dysplasia Congenita.	/pubmed/26030151	PMID:26030151 | PMCID:PMC4452087	26030151	Huang	PLoS One	2015
no more than one unrelated case	Identification of a novel NHS mutation in a Chinese family with Nance-Horan syndrome.	/pubmed/25266737	PMID:25266737	25266737	Li	Curr Eye Res	2015
no more than one unrelated case	Identification of a Novel p.Q1772X ANK1 Mutation in a Korean Family with Hereditary Spherocytosis.	/pubmed/26107955	PMID:26107955 | PMCID:PMC4480973	26107955	Han	PLoS One	2015
no more than one unrelated case	Identification of a novel PHEX mutation in a Chinese family with X-linked hypophosphatemic rickets using exome sequencing.	/pubmed/25060345	PMID:25060345	25060345	Yuan L	Biol Chem	2015
no more than one unrelated case	Identification of a novel truncation mutation of EYA4 in moderate degree hearing loss by targeted exome sequencing.	/pubmed/26015337	PMID:26015337	26015337	Choi HS	Eur Arch Otorhinolaryngol	2015
no more than one unrelated case	Identification of a Premature Termination Mutation in the Proline-Rich Transmembrane Protein 2 Gene in a Chinese Family with Febrile Seizures.	/pubmed/25502464	PMID:25502464	25502464	Zheng	Mol Neurobiol	2014
no more than one unrelated case	Identification of a SIRT1 mutation in a family with type 1 diabetes.	/pubmed/23473037	PMID:23473037 | PMCID:PMC3746172	23473037	Biason-Lauber	Cell Metab	2013
no more than one unrelated case	Identification of causative mutation in a Korean family with Crouzon syndrome using whole exome sequencing.	/pubmed/25361936	PMID:25361936	25361936	Sagong B	Ann Clin Lab Sci	2014
no more than one unrelated case	Identification of DCX gene mutation in lissencephaly spectrum with subcortical band heterotopia using whole exome sequencing.	/pubmed/23583063	PMID:23583063	23583063	Jang MA	Pediatr Neurol	2013
no more than one unrelated case	Identification of two novel mutations in FAM136A and DTNA genes in autosomal-dominant familial Meniere's disease.	/pubmed/25305078	PMID:25305078	25305078	Requena	Hum Mol Genet	2015
no more than one unrelated case	Lower motor neuron disease with respiratory failure caused by a novel MAPT mutation.	/pubmed/24808015	PMID:24808015	24808015	Di	Neurology	2014
no more than one unrelated case	Mitochondrial NADP(H) deficiency due to a mutation in NADK2 causes dienoyl-CoA reductase deficiency with hyperlysinemia.	/pubmed/24847004	PMID:24847004	24847004	Houten	Hum Mol Genet	2014
no more than one unrelated case	Multiphasic analysis of whole exome sequencing data identifies a novel mutation of ACTG1 in a nonsyndromic hearing loss family.	/pubmed/23506231	PMID:23506231 | PMCID:PMC3608096	23506231	Park G	BMC Genomics	2013
no more than one unrelated case	Mutation in CYP27A1 identified in family with coronary artery disease.	/pubmed/24080357	PMID:24080357	24080357	Inanloorahatloo	Eur J Med Genet	2013
no more than one unrelated case	Mutation in SNAP25 as a novel genetic cause of epilepsy and intellectual disability.	/pubmed/25003006	PMID:25003006 | PMCID:PMC3932847	25003006	Rohena	Rare Dis	2013
no more than one unrelated case	Mutation in ST6GALNAC5 identified in family with coronary artery disease.	/pubmed/24399302	PMID:24399302 | PMCID:PMC3884232	24399302	InanlooRahatloo	Sci Rep	2014
no more than one unrelated case	Mutation in TMEM98 in a large white kindred with autosomal dominant nanophthalmos linked to 17p12-q12.	/pubmed/24852644	PMID:24852644	24852644	Awadalla	JAMA Ophthalmol	2014
no more than one unrelated case	Mutations in extracellular matrix genes NID1 and LAMC1 cause autosomal dominant Dandy-Walker malformation and occipital cephaloceles.	/pubmed/23674478	PMID:23674478 | PMCID:PMC3714376	23674478	Darbro	Hum Mutat	2013
no more than one unrelated case	Mutations in NDUFB11, encoding a complex I component of the mitochondrial respiratory chain, cause microphthalmia with linear skin defects syndrome.	/pubmed/25772934	PMID:25772934 | PMCID:PMC4385192	25772934	van	Am J Hum Genet	2015
no more than one unrelated case	Mutations in SLC35A3 cause autism spectrum disorder, epilepsy and arthrogryposis.	/pubmed/24031089	PMID:24031089	24031089	Edvardson	J Med Genet	2013
no more than one unrelated case	Mutations in the autoregulatory domain of Î²-tubulin 4a cause hereditary dystonia.	/pubmed/23424103	PMID:23424103 | PMCID:PMC3698699	23424103	Hersheson	Ann Neurol	2013
no more than one unrelated case	New splicing mutation in the choline kinase beta (CHKB) gene causing a muscular dystrophy detected by whole-exome sequencing.	/pubmed/25740612	PMID:25740612	25740612	Oliveira J	J Hum Genet	2015
no more than one unrelated case	NKX2.5 mutation identification on exome sequencing in a patient with heterotaxy.	/pubmed/25118008	PMID:25118008	25118008	Izumi K	Eur J Med Genet	2014
no more than one unrelated case	Patient-specific induced-pluripotent stem cells-derived cardiomyocytes recapitulate the pathogenic phenotypes of dilated cardiomyopathy due to a novel DES mutation identified by whole exome sequencing.	/pubmed/23300193	PMID:23300193	23300193	Tse HF	Hum Mol Genet	2013
no more than one unrelated case	Positional cloning and next-generation sequencing identified a TGM6 mutation in a large Chinese pedigree with acute myeloid leukaemia.	/pubmed/24755948	PMID:24755948 | PMCID:PMC4297898	24755948	Pan	Eur J Hum Genet	2015
no more than one unrelated case	Primary mediastinal large B-cell lymphoma segregating in a family: exome sequencing identifies MLL as a candidate predisposition gene.	/pubmed/23457195	PMID:23457195	23457195	Saarinen S	Blood	2013
no more than one unrelated case	Rapid gene identification in a Chinese osteopetrosis family by whole exome sequencing.	/pubmed/23296056	PMID:23296056	23296056	Sui W	Gene	2013
no more than one unrelated case	Rapid identification of a novel complex I MT-ND3 m.10134C>A mutation in a Leigh syndrome patient.	/pubmed/25118196	PMID:25118196 | PMCID:PMC4130626	25118196	Miller	PLoS One	2014
no more than one unrelated case	Rare Genomic Variants Link Bipolar Disorder with Anxiety Disorders to CREB-Regulated Intracellular Signaling Pathways.	/pubmed/24348429	PMID:24348429 | PMCID:PMC3842585	24348429	Kerner	Front Psychiatry	2013
no more than one unrelated case	Recurrent triploidy due to a failure to complete maternal meiosis II: whole-exome sequencing reveals candidate variants.	/pubmed/25504873	PMID:25504873 | PMCID:PMC4381034	25504873	Filges I	Mol Hum Reprod	2015
no more than one unrelated case	Rhodopsin F45L Allele Does Not Cause Autosomal Dominant Retinitis Pigmentosa in a Large Caucasian Family.	/pubmed/24049715	PMID:24049715 | PMCID:PMC3763889	24049715	Vincent	Transl Vis Sci Technol	2013
no more than one unrelated case	Severe dermatitis, multiple allergies, and metabolic wasting syndrome caused by a novel mutation in the N-terminal plakin domain of desmoplakin.	/pubmed/26073755	PMID:26073755	26073755	McAleer	J Allergy Clin Immunol	2015
no more than one unrelated case	SNP linkage analysis and whole exome sequencing identify a novel POU4F3 mutation in autosomal dominant late-onset nonsyndromic hearing loss (DFNA15).	/pubmed/24260153	PMID:24260153 | PMCID:PMC3832514	24260153	Kim HJ	PLoS One	2013
no more than one unrelated case	Targeted next-generation sequencing reveals further genetic heterogeneity in axonal Charcot-Marie-Tooth neuropathy and a mutation in HSPB1.	/pubmed/23963299	PMID:23963299 | PMCID:PMC3953916	23963299	Ylikallio	Eur J Hum Genet	2014
no more than one unrelated case	The familial dementia gene revisited: a missense mutation revealed by whole-exome sequencing identifies ITM2B as a candidate gene underlying a novel autosomal dominant retinal dystrophy in a large family.	/pubmed/24026677	PMID:24026677	24026677	Audo I	Hum Mol Genet	2014
no more than one unrelated case	Ubiquitin ligase defect by DCAF8 mutation causes HMSN2 with giant axons.	/pubmed/24500646	PMID:24500646 | PMCID:PMC3959756	24500646	Klein	Neurology	2014
no more than one unrelated case	UBQLN2 mutation causing heterogeneous X-linked dominant neurodegeneration.	/pubmed/24771548	PMID:24771548 | PMCID:PMC4106259	24771548	Fahed	Ann Neurol	2014
no more than one unrelated case	Using exome sequencing to identify the cause of myocardial hypertrophy in a Chinese family.	/pubmed/25997934	PMID:25997934	25997934	Pu T	Mol Med Rep	2015
no more than one unrelated case	Whole exome sequencing and functional studies identify an intronic mutation in TRAPPC2 that causes SEDT.	/pubmed/23656395	PMID:23656395	23656395	Davis EE	Clin Genet	2014
no more than one unrelated case	Whole exome sequencing combined with linkage analysis identifies a novel 3â€‰bp deletion in NR5A1.	/pubmed/25099250	PMID:25099250	25099250	Eggers S	Eur J Hum Genet	2015
no more than one unrelated case	Whole exome sequencing for a patient with Rubinstein-Taybi syndrome reveals de novo variants besides an overt CREBBP mutation.	/pubmed/25768348	PMID:25768348 | PMCID:PMC4394500	25768348	Yoo HJ	Int J Mol Sci	2015
no more than one unrelated case	Whole exome sequencing for familial bicuspid aortic valve identifies putative variants.	/pubmed/25085919	PMID:25085919	25085919	Martin LJ	Circ Cardiovasc Genet	2014
no more than one unrelated case	Whole exome sequencing for the identification of a new mutation in TGFB2 involved in a familial case of non-syndromic aortic disease.	/pubmed/25046559	PMID:25046559	25046559	Gago-DÃ­az M	Clin Chim Acta	2014
no more than one unrelated case	Whole exome sequencing identifies a causal RBM20 mutation in a large pedigree with familial dilated cardiomyopathy.	/pubmed/23861363	PMID:23861363 | PMCID:PMC3895490	23861363	Wells QS	Circ Cardiovasc Genet	2013
no more than one unrelated case	Whole exome sequencing identifies a mutation for a novel form of corneal intraepithelial dyskeratosis.	/pubmed/23349227	PMID:23349227 | PMCID:PMC4115150	23349227	Soler VJ	J Med Genet	2013
no more than one unrelated case	Whole exome sequencing identifies a novel mutation in the transglutaminase 6 gene for spinocerebellar ataxia in a Chinese family.	/pubmed/22554020	PMID:22554020	22554020	Li M	Clin Genet	2013
no more than one unrelated case	Whole exome sequencing identifies a POLRID mutation segregating in a father and two daughters with findings of Klippel-Feil and Treacher Collins syndromes.	/pubmed/25348728	PMID:25348728	25348728	Giampietro PF	Am J Med Genet A	2015
no more than one unrelated case	Whole exome sequencing identifies CRB1 defect in an unusual maculopathy phenotype.	/pubmed/24811962	PMID:24811962 | PMCID:PMC4145015	24811962	Tsang SH	Ophthalmology	2014
no more than one unrelated case	Whole exome sequencing of a dominant retinitis pigmentosa family identifies a novel deletion in PRPF31.	/pubmed/24595387	PMID:24595387 | PMCID:PMC3979517	24595387	Villanueva A	Invest Ophthalmol Vis Sci	2014
no more than one unrelated case	Whole exome sequencing reveals CLCNKB mutations in a case of sudden unexpected infant death.	/pubmed/26052988	PMID:26052988	26052988	Cutz E	Pediatr Dev Pathol	2015
no more than one unrelated case	Whole exome sequencing reveals CLCNKB mutations in a case of sudden unexpected infant death.	/pubmed/26042525	PMID:26042525	26042525	Cutz E	Pediatr Dev Pathol	2015
no more than one unrelated case	Whole Exome Sequencing Reveals CLCNKB Mutations in a Case of Sudden Unexpected Infant Death.	/pubmed/25923035	PMID:25923035	25923035	Lopez HU	Pediatr Dev Pathol	2015
no more than one unrelated case	Whole exome sequencing reveals genetic predisposition in a large family with retinitis pigmentosa.	/pubmed/25101269	PMID:25101269 | PMCID:PMC4102027	25101269	Wu J	Biomed Res Int	2014
no more than one unrelated case	Whole-exome sequencing and high throughput genotyping identified KCNJ11 as the thirteenth MODY gene.	/pubmed/22701567	PMID:22701567 | PMCID:PMC3372463	22701567	Bonnefond A	PLoS One	2012
no more than one unrelated case	Whole-exome sequencing identifies a de novo TUBA1A mutation in a patient with sporadic malformations of cortical development: a case report.	/pubmed/25053001	PMID:25053001 | PMCID:PMC4118784	25053001	Shimojima K	BMC Res Notes	2014
no more than one unrelated case	Whole-exome sequencing identifies de novo mutation in the COL1A1 gene to underlie the severe osteogenesis imperfecta.	/pubmed/25958000	PMID:25958000 | PMCID:PMC4429824	25958000	Maasalu K	Hum Genomics	2015
no more than one unrelated case	Whole-exome sequencing identifies Y1495X of SCN5A to be associated with familial conduction disease and sudden death.	/pubmed/25010007	PMID:25010007	25010007	Tan ZP	Sci Rep	2014
no more than one unrelated case	Whole-exome sequencing in an individual with severe global developmental delay and intractable epilepsy identifies a novel, de novo GRIN2A mutation.	/pubmed/24903190	PMID:24903190	24903190	Venkateswaran S	Epilepsia	2014
no more than one unrelated case	Whole-exome sequencing reveals a heterozygous LRP5 mutation in a 6-year-old boy with vertebral compression fractures and low trabecular bone density.	/pubmed/23886840	PMID:23886840	23886840	Fahiminiya S	Bone	2013
no more than one unrelated case	Whole-exome sequencing reveals a novel CHM gene mutation in a family with choroideremia initially diagnosed as retinitis pigmentosa.	/pubmed/26216097	PMID:26216097 | PMCID:PMC4517409	26216097	Guo	BMC Ophthalmol	2015
no more than one unrelated case	Whole-exome sequencing to identify a novel LMNA gene mutation associated with inherited cardiac conduction disease.	/pubmed/24349489	PMID:24349489 | PMCID:PMC3861486	24349489	Lai CC	PLoS One	2013
no more than one unrelated case	X-exome sequencing identifies a HDAC8 variant in a large pedigree with X-linked intellectual disability, truncal obesity, gynaecomastia, hypogonadism and unusual face.	/pubmed/22889856	PMID:22889856	22889856	Harakalova M	J Med Genet	2012
recessive	A new locus for X-linked dominant Charcot-Marie-Tooth disease (CMTX6) is caused by mutations in the pyruvate dehydrogenase kinase isoenzyme 3 (PDK3) gene.	/pubmed/23297365	PMID:23297365 | PMCID:PMC3596851	23297365	Kennerson	Hum Mol Genet	2013
recessive	Affected kindred analysis of human X chromosome exomes to identify novel X-linked intellectual disability genes.	/pubmed/25679214	PMID:25679214 | PMCID:PMC4332666	25679214	Niranjan TS	PLoS One	2015
recessive	Alpha-thalassemia X-linked intellectual disability syndrome identified by whole exome sequencing in two boys with white matter changes and developmental retardation.	/pubmed/25936994	PMID:25936994	25936994	Lee JS	Gene	2015
recessive	Altered PLP1 splicing causes hypomyelination of early myelinating structures.	/pubmed/26125040	PMID:26125040 | PMCID:PMC4479525	26125040	Kevelam	Ann Clin Transl Neurol	2015
recessive	Altered splicing of ATP6AP2 causes X-linked parkinsonism with spasticity (XPDS).	/pubmed/23595882	PMID:23595882 | PMCID:PMC3723311	23595882	Korvatska	Hum Mol Genet	2013
recessive	An X-linked cobalamin disorder caused by mutations in transcriptional coregulator HCFC1.	/pubmed/24011988	PMID:24011988 | PMCID:PMC3769968	24011988	Yu	Am J Hum Genet	2013
recessive	Analysis of the chromosome X exome in patients with autism spectrum disorders identified novel candidate genes, including TMLHE.	/pubmed/23092983	PMID:23092983 | PMCID:PMC3565810	23092983	Nava C	Transl Psychiatry	2012
recessive	AP1S2 is mutated in X-linked Dandy-Walker malformation with intellectual disability, basal ganglia disease and seizures (Pettigrew syndrome).	/pubmed/23756445	PMID:23756445 | PMCID:PMC3925263	23756445	Cacciagli	Eur J Hum Genet	2014
recessive	Association of CHRDL1 mutations and variants with X-linked megalocornea, NeuhÃ¤user syndrome and central corneal thickness.	/pubmed/25093588	PMID:25093588 | PMCID:PMC4122416	25093588	Davidson	PLoS One	2014
recessive	CLPB mutations cause 3-methylglutaconic aciduria, progressive brain atrophy, intellectual disability, congenital neutropenia, cataracts, movement disorder.	/pubmed/25597510	PMID:25597510 | PMCID:PMC4320260	25597510	Wortmann	Am J Hum Genet	2015
recessive	Combined NGS approaches identify mutations in the intraflagellar transport gene IFT140 in skeletal ciliopathies with early progressive kidney Disease.	/pubmed/23418020	PMID:23418020 | PMCID:PMC4226634	23418020	Schmidts	Hum Mutat	2013
recessive	COQ4 mutations cause a broad spectrum of mitochondrial disorders associated with CoQ10 deficiency.	/pubmed/25658047	PMID:25658047 | PMCID:PMC4320255	25658047	Brea-Calvo	Am J Hum Genet	2015
recessive	Defects in the IFT-B component IFT172 cause Jeune and Mainzer-Saldino syndromes in humans.	/pubmed/24140113	PMID:24140113 | PMCID:PMC3824130	24140113	Halbritter	Am J Hum Genet	2013
recessive	Diagnostic exome sequencing identifies two novel IQSEC2 mutations associated with X-linked intellectual disability with seizures: implications for genetic counseling and clinical diagnosis.	/pubmed/24306141	PMID:24306141	24306141	Gandomi SK	J Genet Couns	2014
recessive	Donor splice-site mutation in CUL4B is likely cause of X-linked intellectual disability.	/pubmed/24898194	PMID:24898194 | PMCID:PMC4404493	24898194	Londin	Am J Med Genet A	2014
recessive	Evidence against RAB40AL being the locus for Martin-Probst X-linked deafness-intellectual disability syndrome.	/pubmed/25044830	PMID:25044830	25044830	OÅ‚dak	Hum Mutat	2014
recessive	Exome sequencing and genome-wide copy number variant mapping reveal novel associations with sensorineural hereditary hearing loss.	/pubmed/25528277	PMID:25528277 | PMCID:PMC4367882	25528277	Haraksingh RR	BMC Genomics	2014
recessive	Exome sequencing identifies ACSF3 as a cause of combined malonic and methylmalonic aciduria.	/pubmed/21841779	PMID:21841779 | PMCID:PMC3163731	21841779	Sloan JL	Nat Genet	2011
recessive	Exome sequencing identifies CCDC8 mutations in 3-M syndrome, suggesting that CCDC8 contributes in a pathway with CUL7 and OBSL1 to control human growth.	/pubmed/21737058	PMID:21737058 | PMCID:PMC3135816	21737058	Hanson D	Am J Hum Genet	2011
recessive	Exome sequencing identifies DYNC2H1 mutations as a common cause of asphyxiating thoracic dystrophy (Jeune syndrome) without major polydactyly, renal or retinal involvement.	/pubmed/23456818	PMID:23456818 | PMCID:PMC3627132	23456818	Schmidts M	J Med Genet	2013
recessive	Exome sequencing identifies GATA1 mutations resulting in Diamond-Blackfan anemia.	/pubmed/22706301	PMID:22706301 | PMCID:PMC3386831	22706301	Sankaran VG	J Clin Invest	2012
recessive	Exome sequencing in a family with an X-linked lethal malformation syndrome: clinical consequences of hemizygous truncating OFD1 mutations in male patients.	/pubmed/22548404	PMID:22548404	22548404	Tsurusaki Y	Clin Genet	2013
recessive	Exome sequencing in developmental eye disease leads to identification of causal variants in GJA8, CRYGC, PAX6 and CYP1B1.	/pubmed/24281366	PMID:24281366 | PMCID:PMC4060118	24281366	Prokudin I	Eur J Hum Genet	2014
recessive	Exome sequencing links corticospinal motor neuron disease to common neurodegenerative disorders.	/pubmed/24482476	PMID:24482476 | PMCID:PMC4157572	24482476	Novarino G	Science	2014
recessive	Exome sequencing of two patients in a family with atypical X-linked leukodystrophy.	/pubmed/21644943	PMID:21644943	21644943	Tsurusaki Y	Clin Genet	2011
recessive	Exome sequencing reveals mutated SLC19A3 in patients with an early-infantile, lethal encephalopathy.	/pubmed/23482991	PMID:23482991	23482991	Kevelam SH	Brain	2013
recessive	FAN1 mutations cause karyomegalic interstitial nephritis, linking chronic kidney failure to defective DNA damage repair.	/pubmed/22772369	PMID:22772369 | PMCID:PMC3412140	22772369	Zhou	Nat Genet	2012
recessive	Identification of an HMGB3 frameshift mutation in a family with an X-linked colobomatous microphthalmia syndrome using whole-genome and X-exome sequencing.	/pubmed/24993872	PMID:24993872	24993872	Scott AF	JAMA Ophthalmol	2014
recessive	Identification of rare X-linked neuroligin variants by massively parallel sequencing in males with autism spectrum disorder.	/pubmed/23020841	PMID:23020841 | PMCID:PMC3492087	23020841	Steinberg	Mol Autism	2012
recessive	Isolated X-linked hypertrophic cardiomyopathy caused by a novel mutation of the four-and-a-half LIM domain 1 gene.	/pubmed/24114807	PMID:24114807	24114807	Hartmannova	Circ Cardiovasc Genet	2013
recessive	Lack of the mitochondrial protein acylglycerol kinase causes Sengers syndrome.	/pubmed/22284826	PMID:22284826 | PMCID:PMC3276657	22284826	Mayr	Am J Hum Genet	2012
recessive	Leukoencephalopathy with thalamus and brainstem involvement and high lactate 'LTBL' caused by EARS2 mutations.	/pubmed/22492562	PMID:22492562	22492562	Steenweg	Brain	2012
recessive	Loss of function of KIAA2022 causes mild to severe intellectual disability with an autism spectrum disorder and impairs neurite outgrowth.	/pubmed/23615299	PMID:23615299 | PMCID:PMC3723314	23615299	Van	Hum Mol Genet	2013
recessive	Loss-of-function mutations in IGSF1 cause an X-linked syndrome of central hypothyroidism and testicular enlargement.	/pubmed/23143598	PMID:23143598 | PMCID:PMC3511587	23143598	Sun	Nat Genet	2012
recessive	LRP4 third Î²-propeller domain mutations cause novel congenital myasthenia by compromising agrin-mediated MuSK signaling in a position-specific manner.	/pubmed/24234652	PMID:24234652 | PMCID:PMC3943522	24234652	Ohkawara	Hum Mol Genet	2014
recessive	MTO1 mutations are associated with hypertrophic cardiomyopathy and lactic acidosis and cause respiratory chain deficiency in humans and yeast.	/pubmed/23929671	PMID:23929671 | PMCID:PMC4028987	23929671	Baruffini	Hum Mutat	2013
recessive	Mutation of plasma membrane Ca2+ ATPase isoform 3 in a family with X-linked congenital cerebellar ataxia impairs Ca2+ homeostasis.	/pubmed/22912398	PMID:22912398 | PMCID:PMC3437887	22912398	Zanni	Proc Natl Acad Sci U S A	2012
recessive	Mutations in ABCD4 cause a new inborn error of vitamin B12 metabolism.	/pubmed/22922874	PMID:22922874	22922874	Coelho	Nat Genet	2012
recessive	Mutations in APOPT1, encoding a mitochondrial protein, cause cavitating leukoencephalopathy with cytochrome c oxidase deficiency.	/pubmed/25175347	PMID:25175347 | PMCID:PMC4157140	25175347	Melchionda	Am J Hum Genet	2014
recessive	Mutations in CEP57 cause mosaic variegated aneuploidy syndrome.	/pubmed/21552266	PMID:21552266 | PMCID:PMC3508359	21552266	Snape	Nat Genet	2011
recessive	Mutations in DPAGT1 cause a limb-girdle congenital myasthenic syndrome with tubular aggregates.	/pubmed/22742743	PMID:22742743 | PMCID:PMC3397259	22742743	Belaya	Am J Hum Genet	2012
recessive	Mutations in GDP-mannose pyrophosphorylase B cause congenital and limb-girdle muscular dystrophies associated with hypoglycosylation of Î±-dystroglycan.	/pubmed/23768512	PMID:23768512 | PMCID:PMC3710768	23768512	Carss	Am J Hum Genet	2013
recessive	Mutations in human IFT140 cause non-syndromic retinal degeneration.	/pubmed/26216056	PMID:26216056	26216056	Xu	Hum Genet	2015
recessive	Mutations in human lipoyltransferase gene LIPT1 cause a Leigh disease with secondary deficiency for pyruvate and alpha-ketoglutarate dehydrogenase.	/pubmed/24341803	PMID:24341803 | PMCID:PMC3905285	24341803	Soreze	Orphanet J Rare Dis	2013
recessive	Mutations in KPTN cause macrocephaly, neurodevelopmental delay, and seizures.	/pubmed/24239382	PMID:24239382 | PMCID:PMC3882725	24239382	Baple	Am J Hum Genet	2014
recessive	Mutations in MED12 cause X-linked Ohdo syndrome.	/pubmed/23395478	PMID:23395478 | PMCID:PMC3591845	23395478	Vulto-van	Am J Hum Genet	2013
recessive	Mutations in MEGF10, a regulator of satellite cell myogenesis, cause early onset myopathy, areflexia, respiratory distress and dysphagia (EMARDD).	/pubmed/22101682	PMID:22101682	22101682	Logan	Nat Genet	2011
recessive	Mutations in NMNAT1 cause Leber congenital amaurosis and identify a new disease pathway for retinal degeneration.	/pubmed/22842230	PMID:22842230 | PMCID:PMC3657614	22842230	Koenekoop	Nat Genet	2012
recessive	Mutations in NNT encoding nicotinamide nucleotide transhydrogenase cause familial glucocorticoid deficiency.	/pubmed/22634753	PMID:22634753 | PMCID:PMC3386896	22634753	Meimaridou	Nat Genet	2012
recessive	Mutations in the enzyme glutathione peroxidase 4 cause Sedaghatian-type spondylometaphyseal dysplasia.	/pubmed/24706940	PMID:24706940	24706940	Smith	J Med Genet	2014
recessive	Mutations in the gene encoding IFT dynein complex component WDR34 cause Jeune asphyxiating thoracic dystrophy.	/pubmed/24183451	PMID:24183451 | PMCID:PMC3824113	24183451	Schmidts	Am J Hum Genet	2013
recessive	Mutations in the glycosylphosphatidylinositol gene PIGL cause CHIME syndrome.	/pubmed/22444671	PMID:22444671 | PMCID:PMC3322218	22444671	Ng	Am J Hum Genet	2012
recessive	Mutations in UVSSA cause UV-sensitive syndrome and impair RNA polymerase IIo processing in transcription-coupled nucleotide-excision repair.	/pubmed/22466610	PMID:22466610	22466610	Nakazawa	Nat Genet	2012
recessive	Neuropathy target esterase impairments cause Oliver-McFarlane and Laurence-Moon syndromes.	/pubmed/25480986	PMID:25480986	25480986	Hufnagel	J Med Genet	2015
recessive	Nonsense mutations in AAGAB cause punctate palmoplantar keratoderma type Buschke-Fischer-Brauer.	/pubmed/23000146	PMID:23000146 | PMCID:PMC3484507	23000146	Giehl	Am J Hum Genet	2012
recessive	Novel domain-specific POU3F4 mutations are associated with X-linked deafness: examples from different populations.	/pubmed/25928534	PMID:25928534 | PMCID:PMC4422282	25928534	Bademci	BMC Med Genet	2015
recessive	Novel inborn error of folate metabolism: identification by exome capture and sequencing of mutations in the MTHFD1 gene in a single proband.	/pubmed/21813566	PMID:21813566	21813566	Watkins D	J Med Genet	2011
recessive	Novel pathogenic variants and genes for myopathies identified by whole exome sequencing.	/pubmed/26247046	PMID:26247046	26247046	Hunter	Mol Genet Genomic Med	2015
recessive	PGM3 mutations cause a congenital disorder of glycosylation with severe immunodeficiency and skeletal dysplasia.	/pubmed/24931394	PMID:24931394 | PMCID:PMC4085583	24931394	Stray-Pedersen	Am J Hum Genet	2014
recessive	Poly(A)-specific ribonuclease deficiency impacts telomere biology and causes dyskeratosis congenita.	/pubmed/25893599	PMID:25893599 | PMCID:PMC4463202	25893599	Tummala	J Clin Invest	2015
recessive	Prioritizing genes for X-linked diseases using population exome data.	/pubmed/25217573	PMID:25217573 | PMCID:PMC4291241	25217573	Ge X	Hum Mol Genet	2015
recessive	Regulatory T-cell deficiency and immune dysregulation, polyendocrinopathy, enteropathy, X-linked-like disorder caused by loss-of-function mutations in LRBA.	/pubmed/25468195	PMID:25468195 | PMCID:PMC4289093	25468195	Charbonnier	J Allergy Clin Immunol	2015
recessive	THOC2 Mutations Implicate mRNA-Export Pathway in X-Linked Intellectual Disability.	/pubmed/26166480	PMID:26166480	26166480	Kumar	Am J Hum Genet	2015
recessive	Three novel IGSF1 mutations in four Japanese patients with X-linked congenital central hypothyroidism.	/pubmed/23966245	PMID:23966245	23966245	Nakamura	J Clin Endocrinol Metab	2013
recessive	Unique Variants in OPN1LW Cause Both Syndromic and Nonsyndromic X-Linked High Myopia Mapped to MYP1.	/pubmed/26114493	PMID:26114493	26114493	Li	Invest Ophthalmol Vis Sci	2015
recessive	Whole Exome Sequencing Reveals DYSF, FKTN, and ISPD Mutations in Congenital Muscular Dystrophy Without Brain or Eye Involvement.	/pubmed/25821721	PMID:25821721 | PMCID:PMC4373448	25821721	Ceyhan-Birsoy O	J Neuromuscul Dis	2015
recessive	Whole-exome sequencing identifies tetratricopeptide repeat domain 7A (TTC7A) mutations for combined immunodeficiency with intestinal atresias.	/pubmed/23830146	PMID:23830146 | PMCID:PMC3759618	23830146	Chen R	J Allergy Clin Immunol	2013
recessive	X chromosome exome sequencing reveals a novel ALG13 mutation in a nonsyndromic intellectual disability family with multiple affected male siblings.	/pubmed/24501762	PMID:24501762	24501762	Bissar-Tadmouri N	Am J Med Genet A	2014
recessive	X-exome sequencing of 405 unresolved families identifies seven novel intellectual disability genes.	/pubmed/25644381	PMID:25644381	25644381	Hu H	Mol Psychiatry	2015
recessive	XLID-causing mutations and associated genes challenged in light of data from large-scale human exome sequencing.	/pubmed/23871722	PMID:23871722 | PMCID:PMC3738825	23871722	Piton A	Am J Hum Genet	2013
recessive	Exome sequencing identifies the cause of a mendelian disorder.	/pubmed/19915526	PMID:19915526 | PMCID:PMC2847889	19915526	Ng SB	Nat Genet	2010
